# Supplementary material for: Low-temperature redetermination of 1,3-bis­(penta­fluoro­phen­yl)triazene
Source: Acta Crystallogr Sect E Struct Rep Online. 2010 Nov 13;66(Pt 12):o3177. doi: 10.1107/S1600536810045447 (PMC3011790; doi:10.1107/S1600536810045447)
Supplement: Supplementary file 2 [file e-66-o3177-Isup2.hkl]

#
# h,k,l, Fc-squared, Fo-squared, sigma(Fo-squared) and status flag
#
data_I
_shelx_title ' 10Aak3_0m in P2(1)/c'
_shelx_refln_list_code          4
_shelx_F_calc_maximum      205.13
_exptl_crystal_F_000       736.00
_reflns_d_resolution_high  0.7489
 
loop_
 _symmetry_equiv_pos_as_xyz
 'x, y, z'
 '-x, y+1/2, -z+1/2'
 '-x, -y, -z'
 'x, -y-1/2, z-1/2'
 
_cell_length_a     9.9930
_cell_length_b     9.4850
_cell_length_c    12.9200
_cell_angle_alpha  90.000
_cell_angle_beta   95.585
_cell_angle_gamma  90.000
 
_shelx_F_squared_multiplier     1.000
 
loop_
 _refln_index_h
 _refln_index_k
 _refln_index_l
 _refln_F_squared_calc
 _refln_F_squared_meas
 _refln_F_squared_sigma
 _refln_observed_status
   1   1   0       16.97       -4.90      2.45 o
   2   1   0     1388.76     1369.37     11.32 o
   3   1   0        3.46        1.47      1.03 o
   4   1   0     7047.75     6910.37     75.91 o
   5   1   0      507.44      483.53      8.82 o
   6   1   0       39.75       27.19      2.50 o
   7   1   0      181.59      172.81      5.61 o
   8   1   0      205.15      188.78      7.62 o
   9   1   0      377.11      396.54     13.33 o
  10   1   0     1400.35     1363.39     44.86 o
  11   1   0      113.81      107.31     14.07 o
  12   1   0      440.34      387.91     23.75 o
  13   1   0       50.31       60.25     13.63 o
   0   2   0     9471.38     9588.53    105.92 o
   1   2   0      381.87      363.81      5.21 o
   2   2   0    38184.16    37763.84    252.41 o
   3   2   0     1944.24     1921.26     19.39 o
   4   2   0      190.92      159.80      5.16 o
   5   2   0       30.55       38.91      2.78 o
   6   2   0     1954.24     1996.37     23.90 o
   7   2   0      126.89      120.28      9.48 o
   8   2   0      209.32      194.19     37.60 o
   9   2   0     1835.85     1828.72     54.76 o
  10   2   0      792.32      794.63     59.81 o
  11   2   0       33.37       28.24      6.99 o
  12   2   0      707.42      704.57     36.50 o
  13   2   0        9.46        0.00     11.00 o
   1   3   0        8.95        3.30      1.43 o
   2   3   0    42079.55    42657.47    287.28 o
   3   3   0     1462.69     1474.30     17.48 o
   4   3   0       19.72       16.32      2.19 o
   5   3   0      122.08      127.74      5.61 o
   6   3   0      569.26      620.29     12.10 o
   7   3   0        4.80        5.54      2.54 o
   8   3   0     1801.81     1760.38     26.60 o
   9   3   0      775.52      811.95     19.79 o
  10   3   0        3.05       -3.78      3.73 o
  11   3   0       31.36       35.39     10.78 o
  12   3   0      177.09      157.01     22.87 o
   0   4   0     4907.11     5093.79     75.82 o
   1   4   0       21.97        8.93      2.05 o
   2   4   0      483.80      559.63      9.40 o
   3   4   0       30.16       22.55      2.89 o
   4   4   0       38.02       38.35      5.09 o
   5   4   0     1593.97     1643.58     24.45 o
   6   4   0     2227.35     2312.64     36.58 o
   7   4   0     1030.01     1025.13     23.67 o
   8   4   0     1670.18     1726.06     29.91 o
   9   4   0       14.51       11.61      4.11 o
  10   4   0      152.59      130.90     13.65 o
  11   4   0        1.14        1.77      4.11 o
  12   4   0       14.91       15.10      5.23 o
   1   5   0      114.96      119.00      7.13 o
   2   5   0      107.10       95.91      5.10 o
   3   5   0        7.54        6.28      2.54 o
   4   5   0     4640.83     4930.34     66.91 o
   5   5   0      218.60      202.03     13.75 o
   6   5   0       22.34       19.21      6.60 o
   7   5   0     1678.08     1736.88     32.36 o
   8   5   0      607.50      583.78     17.26 o
   9   5   0       20.21       21.50      7.74 o
  10   5   0        2.79        0.64      4.58 o
  11   5   0       61.29       67.26      7.97 o
  12   5   0       54.57       61.25      7.88 o
   0   6   0      110.44      148.71     10.75 o
   1   6   0     1137.98     1127.43     18.31 o
   2   6   0      195.57      209.26     10.05 o
   3   6   0      164.85      139.50      9.05 o
   4   6   0      621.46      641.94     18.97 o
   5   6   0     2143.57     2209.26     39.36 o
   6   6   0       42.10       38.23      6.78 o
   7   6   0      209.12      199.69     12.74 o
   8   6   0      197.53      200.45     13.20 o
   9   6   0       66.10       59.32      8.29 o
  10   6   0      183.16      192.45     14.60 o
  11   6   0        8.93        8.63      6.43 o
   1   7   0      264.12      268.51     13.43 o
   2   7   0      754.37      765.26     19.79 o
   3   7   0       79.75       74.81      7.56 o
   4   7   0      463.69      453.78     19.14 o
   5   7   0      764.80      750.99     26.89 o
   6   7   0      188.52      161.89     15.39 o
   7   7   0      162.53      184.27     13.59 o
   8   7   0      196.61      197.06     14.36 o
   9   7   0        0.08       -3.44      5.75 o
  10   7   0        0.15       -0.19      5.49 o
  11   7   0        4.25        1.55      7.31 o
   0   8   0        5.08       -2.33      6.82 o
   1   8   0      482.11      504.32     32.13 o
   2   8   0       84.90       80.96     13.99 o
   3   8   0      157.64      205.22     17.39 o
   4   8   0      159.39      124.48     19.48 o
   5   8   0      270.20      260.59     47.06 o
   6   8   0        5.44        1.25      8.55 o
   7   8   0       34.34       27.26      9.45 o
   8   8   0       33.94       32.56     10.16 o
   9   8   0        3.79        7.59      7.13 o
  10   8   0      154.26      142.42     13.70 o
   1   9   0       32.69       24.41      9.64 o
   2   9   0       12.06       10.50      8.80 o
   3   9   0       74.69       43.10     13.37 o
   4   9   0      111.38      119.19     25.95 o
   5   9   0       11.19       13.63     13.63 o
   6   9   0        0.17        3.46      8.44 o
   7   9   0       21.24       21.36     19.79 o
   8   9   0       56.44       61.87     12.45 o
   9   9   0       14.13       14.21      9.97 o
   0  10   0       43.35       37.82     18.03 o
   1  10   0       47.32       44.15     13.21 o
   2  10   0      476.43      491.35     36.68 o
   3  10   0      403.08      425.73     49.26 o
   4  10   0        9.59       21.55     17.15 o
   5  10   0       99.54       96.25     53.22 o
   6  10   0        8.38        9.24      8.83 o
   7  10   0        0.76        4.39      8.93 o
   8  10   0       24.72       31.01     11.66 o
   1  11   0        1.48      -10.29     11.41 o
   2  11   0       21.58       11.34     12.45 o
   3  11   0        1.87      -11.43     12.75 o
   4  11   0       46.80       26.11     11.13 o
   5  11   0        7.53       -4.32     11.46 o
   6  11   0        6.74      -10.57     11.04 o
   0  12   0       71.53       19.54     14.26 o
   1  12   0       34.62       18.30     10.31 o
   2  12   0       63.04       52.42     14.55 o
   3  12   0       22.29        1.92     10.90 o
   4  12   0      192.29      195.60     36.77 o
 -13   1   1       18.51       24.63     11.87 o
 -12   1   1       86.89      103.79     15.39 o
 -11   1   1      814.42      811.00     34.74 o
 -10   1   1     1712.81     1854.02     54.10 o
  -9   1   1      131.38      133.69      9.31 o
  -8   1   1      646.84      635.85     15.52 o
  -7   1   1      232.49      220.93     11.33 o
  -6   1   1      305.92      285.60      7.05 o
  -5   1   1      451.01      399.98      7.97 o
  -4   1   1     2860.75     2732.48     29.44 o
  -3   1   1     1442.76     1387.28     15.24 o
  -2   1   1     2414.52     2394.39     21.96 o
  -1   1   1       19.52       18.09      2.62 o
   0   1   1      284.36       -0.81      0.41 o
   1   1   1     1700.29     1662.91     15.71 o
   2   1   1     2997.90     3009.46     20.87 o
   3   1   1      110.65      108.81      2.86 o
   4   1   1      360.15      342.44      6.85 o
   5   1   1      119.02       73.08      5.01 o
   6   1   1       42.41       33.55      2.82 o
   7   1   1      417.20      411.92      8.81 o
   8   1   1       80.57       75.55      4.45 o
   9   1   1      867.73      851.11     16.82 o
  10   1   1       15.17       14.07      6.60 o
  11   1   1       92.70       84.00     12.31 o
  12   1   1       54.74       46.18     10.56 o
  13   1   1       12.51        1.76      8.80 o
 -13   2   1       84.40       71.69     16.27 o
 -12   2   1        5.68       10.12     11.43 o
 -11   2   1       12.81        9.32      6.68 o
 -10   2   1       97.07       88.96      9.76 o
  -9   2   1       59.04       53.27      7.77 o
  -8   2   1     2801.61     2885.91     57.22 o
  -7   2   1      679.54      652.24     12.65 o
  -6   2   1      333.19      306.98      8.49 o
  -5   2   1      112.55      112.30      6.26 o
  -4   2   1     1081.60      978.37     17.51 o
  -3   2   1     3533.61     3580.15     31.08 o
  -2   2   1    11662.72    11542.79    101.39 o
  -1   2   1     2944.25     2883.78     23.05 o
   0   2   1     4123.11     4090.97     37.09 o
   1   2   1      776.58      772.60      8.35 o
   2   2   1     9307.62     9409.98     63.02 o
   3   2   1     3264.36     3366.21     29.30 o
   4   2   1      420.67      415.80      6.40 o
   5   2   1       85.76       55.91      3.10 o
   6   2   1      314.92      298.39      6.49 o
   7   2   1      189.25      172.43     18.72 o
   8   2   1       74.35       63.43      6.01 o
   9   2   1      544.93      531.51     19.11 o
  10   2   1        4.56        4.45      5.26 o
  11   2   1      255.56      217.94     13.84 o
  12   2   1      339.12      362.40     26.39 o
 -12   3   1       78.79       66.81      8.28 o
 -11   3   1       21.70       18.20      5.07 o
 -10   3   1      134.53      134.46     11.12 o
  -9   3   1      142.33      157.43      9.65 o
  -8   3   1     5455.66     5456.02     67.21 o
  -7   3   1      545.99      547.09     11.07 o
  -6   3   1       27.59       22.25      3.25 o
  -5   3   1       94.57      100.66      5.19 o
  -4   3   1      168.79      123.64      7.16 o
  -3   3   1     3077.68     2986.96     30.43 o
  -2   3   1     5230.97     5064.12     47.17 o
  -1   3   1     6758.13     6717.81     60.43 o
   0   3   1       65.90       71.24      4.69 o
   1   3   1    11216.21    11384.04     91.06 o
   2   3   1    14155.86    14290.54    105.72 o
   3   3   1      279.74      352.73      9.54 o
   4   3   1       35.58       24.85      2.30 o
   5   3   1       74.50       77.61      3.65 o
   6   3   1      424.56      409.20      7.71 o
   7   3   1      337.69      359.12      9.21 o
   8   3   1     1164.22     1145.98     19.79 o
   9   3   1       25.40       21.79      4.64 o
  10   3   1       18.53       18.02      6.99 o
  11   3   1      742.73      843.95     40.68 o
  12   3   1      101.78      109.07     19.79 o
 -12   4   1       13.07        8.29      5.57 o
 -11   4   1        7.97        4.15      4.55 o
 -10   4   1       66.80       65.69      5.67 o
  -9   4   1      388.32      397.10     11.66 o
  -8   4   1      399.56      384.72     15.33 o
  -7   4   1      398.96      385.28     14.03 o
  -6   4   1     1431.09     1407.54     20.18 o
  -5   4   1       27.50       31.24      3.62 o
  -4   4   1     1335.57     1307.66     19.77 o
  -3   4   1     1292.88     1273.64     19.31 o
  -2   4   1     1409.62     1261.92     17.71 o
  -1   4   1     1835.63     1845.09     22.90 o
   0   4   1     1592.07     1601.47     20.60 o
   1   4   1      699.67      684.76     12.14 o
   2   4   1     1922.08     1967.18     22.14 o
   3   4   1      780.47      852.52     14.09 o
   4   4   1     1508.19     1561.70     20.19 o
   5   4   1       37.91       34.15      3.37 o
   6   4   1        5.49       -0.99      2.16 o
   7   4   1      195.94      184.74     11.56 o
   8   4   1      465.34      454.39     13.40 o
   9   4   1        9.60       10.07      4.17 o
  10   4   1       42.59       38.24      6.42 o
  11   4   1      175.95      188.56     12.91 o
  12   4   1       46.48       46.31      8.32 o
 -12   5   1        5.09        7.75      6.11 o
 -11   5   1       43.89       44.26      7.34 o
 -10   5   1      303.85      290.55     12.61 o
  -9   5   1        7.81        4.73      3.86 o
  -8   5   1        5.00        4.29      4.22 o
  -7   5   1        3.99        3.52      4.38 o
  -6   5   1     3896.22     3939.63     57.57 o
  -5   5   1      485.89      477.09     15.00 o
  -4   5   1     5992.02     6006.95     70.86 o
  -3   5   1     1481.37     1473.40     23.03 o
  -2   5   1       72.02       54.14      4.55 o
  -1   5   1      290.78      311.54      9.98 o
   0   5   1     1693.01     1775.24     23.79 o
   1   5   1       67.28       71.66      5.36 o
   2   5   1      318.41      311.63      9.17 o
   3   5   1      224.77      197.38      8.84 o
   4   5   1     1966.20     2026.30     31.23 o
   5   5   1      362.80      367.51     10.37 o
   6   5   1      117.86      103.79      9.01 o
   7   5   1      321.13      293.50     16.56 o
   8   5   1      211.10      215.77     18.74 o
   9   5   1      248.76      264.36     13.16 o
  10   5   1       58.58       40.43      6.56 o
  11   5   1       19.62       16.01      7.19 o
  12   5   1       20.03       23.28      8.36 o
 -11   6   1       19.21       11.60      7.17 o
 -10   6   1       20.25       20.87      5.91 o
  -9   6   1      117.78      124.15      9.38 o
  -8   6   1       23.35       14.72      5.99 o
  -7   6   1       17.44       17.47      8.25 o
  -6   6   1      680.26      703.98     20.90 o
  -5   6   1        7.04        6.43      3.89 o
  -4   6   1     1479.61     1494.76     28.08 o
  -3   6   1       50.78       50.16      7.83 o
  -2   6   1      529.04      483.95     13.27 o
  -1   6   1      200.16      208.47      8.75 o
   0   6   1     2949.21     3000.28     34.01 o
   1   6   1      453.89      419.84     12.06 o
   2   6   1      917.54      968.56     19.19 o
   3   6   1      209.01      220.19     13.77 o
   4   6   1      310.37      344.23     14.50 o
   5   6   1      799.37      858.17     18.30 o
   6   6   1     1277.41     1269.27     29.16 o
   7   6   1       28.08       40.79      8.17 o
   8   6   1      204.40      213.67     17.40 o
   9   6   1        1.59        1.79      4.82 o
  10   6   1      446.41      497.53     19.06 o
  11   6   1        0.52       -5.86      7.06 o
 -11   7   1        6.29        1.17      6.32 o
 -10   7   1       33.11       21.14      6.58 o
  -9   7   1       59.18       62.59      8.13 o
  -8   7   1      554.72      609.42     19.65 o
  -7   7   1      336.29      355.18     15.60 o
  -6   7   1     1647.63     1627.55     35.90 o
  -5   7   1      565.81      573.20     34.24 o
  -4   7   1      325.87      336.96     17.68 o
  -3   7   1      123.12      112.50      8.54 o
  -2   7   1      595.15      616.78     14.95 o
  -1   7   1      112.90       97.65      7.88 o
   0   7   1      225.03      254.35     10.46 o
   1   7   1      404.54      445.45     18.88 o
   2   7   1     1392.82     1361.53     25.16 o
   3   7   1      136.17      136.99     10.26 o
   4   7   1        8.80       -0.01      3.54 o
   5   7   1      465.02      427.28     20.24 o
   6   7   1      989.25      965.43     27.07 o
   7   7   1       55.68       77.98     11.48 o
   8   7   1        0.33        1.55      5.48 o
   9   7   1       75.21       67.93      9.90 o
  10   7   1       25.41       30.92     10.28 o
 -10   8   1       70.76       43.43     10.71 o
  -9   8   1        1.50        2.24      6.75 o
  -8   8   1       71.84       49.31      9.17 o
  -7   8   1      274.85      241.95     28.90 o
  -6   8   1      435.57      414.98     25.39 o
  -5   8   1      156.08      194.99     14.54 o
  -4   8   1      604.36      624.59     36.08 o
  -3   8   1       45.50       38.29      7.57 o
  -2   8   1      177.18      183.65     14.73 o
  -1   8   1      200.41      185.10     13.84 o
   0   8   1     1069.55     1112.26     29.59 o
   1   8   1        1.21        3.34      5.32 o
   2   8   1       22.82       31.45      8.68 o
   3   8   1      293.15      264.96     17.04 o
   4   8   1       13.55       12.38      6.13 o
   5   8   1       87.86       63.46     11.46 o
   6   8   1       16.54       21.57     10.70 o
   7   8   1        3.73       -2.40      9.58 o
   8   8   1        5.95        5.57      7.81 o
   9   8   1        0.13        4.23      8.30 o
  10   8   1      485.55      555.03     36.28 o
  -9   9   1       10.04       12.53      9.52 o
  -8   9   1      288.36      272.41     23.36 o
  -7   9   1        5.00        4.02      8.48 o
  -6   9   1      612.83      618.20     29.74 o
  -5   9   1        0.16       -0.57      6.48 o
  -4   9   1       21.84       19.94      7.87 o
  -3   9   1      198.91      185.21     17.23 o
  -2   9   1      337.02      330.13     75.43 o
  -1   9   1       57.65       56.42     13.28 o
   0   9   1      409.11      449.45     32.41 o
   1   9   1       31.48       15.39      9.95 o
   2   9   1        5.05        5.21      8.83 o
   3   9   1     1581.33     1741.16     57.64 o
   4   9   1     1008.77     1120.70    138.98 o
   5   9   1        8.36        4.36      9.70 o
   6   9   1      115.80       87.52     25.07 o
   7   9   1       50.71       56.73     21.99 o
   8   9   1       85.15      113.62     18.81 o
   9   9   1       33.41       29.08     14.16 o
  -8  10   1       56.79       38.36     12.21 o
  -7  10   1       90.72       66.34     16.98 o
  -6  10   1       93.44       97.73     20.23 o
  -5  10   1        0.05      -10.19      9.48 o
  -4  10   1        0.01       -9.70      9.19 o
  -3  10   1        4.20        5.29      8.69 o
  -2  10   1      108.82       86.46     13.63 o
  -1  10   1       39.39       23.49     11.46 o
   0  10   1      236.16      260.16     58.05 o
   1  10   1       39.22       16.53      8.87 o
   2  10   1       38.69       37.52     10.67 o
   3  10   1       38.88       14.58     12.09 o
   4  10   1       37.06       22.00     13.63 o
   5  10   1       70.95       56.73     22.43 o
   6  10   1       12.86        7.48     16.27 o
   7  10   1       38.37       27.85     12.57 o
  -6  11   1      112.14      103.30     20.85 o
  -5  11   1       76.49       83.98     18.65 o
  -4  11   1       10.46       -6.13      9.17 o
  -3  11   1        0.73        1.05     10.64 o
  -2  11   1       20.94       22.71     11.27 o
  -1  11   1        2.09        1.21      9.22 o
   0  11   1       31.49       28.89     14.65 o
   1  11   1      339.34      307.42     35.76 o
   2  11   1      156.14      154.92     28.81 o
   3  11   1        0.00       -4.80     11.31 o
   4  11   1       12.58        6.82     12.75 o
   5  11   1        5.09       18.47     17.15 o
   6  11   1        1.59       -3.52     10.09 o
  -4  12   1       24.03       19.78     12.17 o
  -3  12   1       26.37       30.18     16.47 o
  -2  12   1        1.06        5.49     12.88 o
  -1  12   1       11.55        1.99     11.02 o
   0  12   1       53.51       42.78     13.82 o
   1  12   1      151.42      152.74     20.35 o
   2  12   1      328.24      340.53     35.62 o
   3  12   1       10.89        8.75     14.75 o
   4  12   1       22.83        0.00     19.79 o
 -13   0   2       92.92       70.37     13.63 o
 -12   0   2        1.33       -0.88      7.04 o
 -11   0   2      264.85      285.43     19.79 o
 -10   0   2      721.89      708.52     29.03 o
  -9   0   2      190.83      186.69     10.34 o
  -8   0   2      272.08      242.25     12.46 o
  -7   0   2     1569.72     1612.27     26.65 o
  -6   0   2     1621.39     1514.23     25.03 o
  -5   0   2      209.51      230.42      7.89 o
  -4   0   2     4833.47     4704.09     62.62 o
  -3   0   2     8574.85     8389.25     92.46 o
  -2   0   2      512.64      526.73      8.51 o
  -1   0   2      453.54      458.03     13.27 o
   0   0   2        7.52       -3.74      1.87 o
   1   0   2      128.09      136.59      3.57 o
   2   0   2      296.34      258.79      7.05 o
   3   0   2    16430.55    16157.05    172.04 o
   4   0   2       60.92       53.70      4.66 o
   5   0   2      126.23      130.63      9.46 o
   6   0   2      287.85      311.64      9.79 o
 -13   1   2       19.18       15.72      6.44 o
 -12   1   2      152.59      131.11     12.75 o
 -11   1   2       52.55       46.05      5.55 o
 -10   1   2      196.23      199.26     10.05 o
  -9   1   2        2.24        1.41      2.27 o
  -8   1   2      180.21      173.37      5.43 o
  -7   1   2       28.26       24.95      2.83 o
  -6   1   2     1978.37     1992.64     21.98 o
  -5   1   2     1077.93     1129.87     12.81 o
  -4   1   2      212.85      203.64      4.62 o
  -3   1   2     1543.08     1529.81     15.24 o
  -2   1   2     1866.90     1831.53     15.51 o
  -1   1   2     2536.20     2540.51     20.23 o
   0   1   2      142.20      118.08      5.67 o
   1   1   2     3344.55     3354.50     23.31 o
   2   1   2      695.69      657.82      6.26 o
   3   1   2     1905.46     1930.04     17.61 o
   4   1   2      168.87      163.01      4.18 o
   5   1   2     1822.08     1930.39     20.21 o
   6   1   2      355.76      356.29      9.54 o
   7   1   2        4.84        4.21      2.30 o
   8   1   2       15.95       12.39      2.72 o
   9   1   2        6.60        3.42      3.17 o
  10   1   2      103.98       97.86      8.64 o
  11   1   2      221.55      228.92     12.65 o
  12   1   2       54.69       56.29     11.43 o
 -13   2   2      190.23      162.01     36.94 o
 -12   2   2      458.70      434.00     18.38 o
 -11   2   2      102.60      107.90      8.54 o
 -10   2   2      201.78      201.55     14.38 o
  -9   2   2      308.50      293.13     10.66 o
  -8   2   2      518.23      500.38     10.50 o
  -7   2   2      174.68      177.17      8.95 o
  -6   2   2      557.52      533.21     10.12 o
  -5   2   2     1075.24     1050.78     13.52 o
  -4   2   2       77.31       87.82      3.75 o
  -3   2   2      450.12      450.31      7.40 o
  -2   2   2       63.84       53.86      2.87 o
  -1   2   2       33.92       38.91      2.54 o
   0   2   2      738.73      707.25     11.29 o
   1   2   2     9184.61     9494.18     64.40 o
   2   2   2     3891.84     3798.14     26.95 o
   3   2   2      994.97     1023.39     11.91 o
   4   2   2      489.04      498.98     11.17 o
   5   2   2      496.27      539.37      8.32 o
   6   2   2     1098.26     1089.57     14.56 o
   7   2   2       14.40        9.70      2.97 o
   8   2   2       10.09        9.35      3.82 o
   9   2   2       56.47       51.18      8.02 o
  10   2   2      190.16      203.23     11.12 o
  11   2   2      214.41      209.01     25.07 o
  12   2   2       73.54       89.28     16.27 o
 -12   3   2       39.05       36.36      7.41 o
 -11   3   2        7.65        6.60      5.09 o
 -10   3   2        9.08        4.36      4.30 o
  -9   3   2      251.13      254.58     10.19 o
  -8   3   2      500.61      528.91     14.65 o
  -7   3   2       94.30       89.02      5.34 o
  -6   3   2      312.67      299.15      7.55 o
  -5   3   2      853.72      944.62     13.75 o
  -4   3   2      158.85      159.02      6.06 o
  -3   3   2       31.50       21.73      2.32 o
  -2   3   2        0.01       -0.62      1.43 o
  -1   3   2      940.18      898.59     12.33 o
   0   3   2     2027.58     1964.17     19.71 o
   1   3   2      243.59      196.61      5.97 o
   2   3   2       81.33      106.60      3.76 o
   3   3   2      691.39      649.75      9.33 o
   4   3   2      118.73      149.57      6.94 o
   5   3   2     1829.32     2026.98     21.38 o
   6   3   2      197.95      196.74      6.19 o
   7   3   2        4.29        1.10      2.01 o
   8   3   2      164.14      167.77      7.09 o
   9   3   2      103.07      108.37      7.37 o
  10   3   2       10.10        9.85      4.25 o
  11   3   2        1.50       -7.08      6.99 o
  12   3   2      176.92      151.29     23.31 o
 -12   4   2       56.55       47.74      7.09 o
 -11   4   2       53.03       74.45     12.76 o
 -10   4   2       30.31       33.59      7.40 o
  -9   4   2       35.33       45.84      5.34 o
  -8   4   2      130.94      135.17      9.00 o
  -7   4   2      169.11      151.31     11.05 o
  -6   4   2     1791.52     1756.79     21.00 o
  -5   4   2      513.96      541.70     10.24 o
  -4   4   2     1896.19     2051.18     25.15 o
  -3   4   2     2884.43     2886.02     32.12 o
  -2   4   2      526.77      508.15      9.81 o
  -1   4   2        2.09        0.23      1.60 o
   0   4   2      362.52      372.52      8.71 o
   1   4   2        1.65       -0.65      1.58 o
   2   4   2       17.23       15.73      2.20 o
   3   4   2     1126.73     1119.13     15.52 o
   4   4   2     1528.33     1557.92     19.18 o
   5   4   2      206.30      216.76      6.99 o
   6   4   2       12.18        7.14      3.05 o
   7   4   2       15.52       13.35      3.64 o
   8   4   2      748.83      804.68     22.58 o
   9   4   2        0.01        1.31      3.39 o
  10   4   2       27.15       24.23      6.64 o
  11   4   2        2.04        3.95      5.85 o
  12   4   2        0.20        4.21      6.64 o
 -12   5   2        8.38       13.41      6.44 o
 -11   5   2        5.08        1.34      5.79 o
 -10   5   2       93.05      108.43      8.59 o
  -9   5   2      138.25      145.06      9.41 o
  -8   5   2      719.70      765.02     18.18 o
  -7   5   2     1698.25     1730.02     29.22 o
  -6   5   2     1069.59     1083.90     20.01 o
  -5   5   2      138.71      116.15      6.58 o
  -4   5   2      476.91      470.87     16.71 o
  -3   5   2       10.14        3.41      2.89 o
  -2   5   2     1415.79     1479.07     20.10 o
  -1   5   2      426.74      434.13     11.63 o
   0   5   2      493.41      502.63     17.39 o
   1   5   2        0.04        1.47      1.85 o
   2   5   2     2917.59     3119.12     45.55 o
   3   5   2     4104.15     4341.37     46.00 o
   4   5   2     1338.78     1442.95     30.85 o
   5   5   2      202.28      208.82      8.67 o
   6   5   2      443.62      434.57     14.15 o
   7   5   2       44.26       39.42      6.30 o
   8   5   2      271.35      298.04     17.34 o
   9   5   2       54.44       50.08      7.17 o
  10   5   2       91.67       79.70      7.83 o
  11   5   2       50.13       60.02      9.62 o
 -11   6   2       90.11      114.63      9.88 o
 -10   6   2       17.00       21.49      5.77 o
  -9   6   2       73.11       81.48      8.08 o
  -8   6   2       28.76       28.84      5.42 o
  -7   6   2      611.17      630.64     17.65 o
  -6   6   2       55.73       51.99      6.01 o
  -5   6   2       76.70       61.23      5.63 o
  -4   6   2      177.07      171.71      9.97 o
  -3   6   2      265.78      266.46     10.76 o
  -2   6   2     3108.93     3177.70     38.23 o
  -1   6   2       29.20       17.14      3.11 o
   0   6   2        3.14        2.30      2.44 o
   1   6   2        0.11        1.10      2.34 o
   2   6   2        1.51        3.04      2.71 o
   3   6   2      284.69      257.20     10.48 o
   4   6   2      813.02      812.17     17.91 o
   5   6   2      434.93      418.13     16.21 o
   6   6   2       90.09       81.51      7.75 o
   7   6   2        0.63       -0.21      4.28 o
   8   6   2       64.64       67.42     13.55 o
   9   6   2      121.01      101.29     21.28 o
  10   6   2      139.61      157.96     13.33 o
  11   6   2       88.92      101.21     13.22 o
 -11   7   2      113.77      103.55     10.36 o
 -10   7   2      146.87      157.07     11.97 o
  -9   7   2        0.06        0.86      5.03 o
  -8   7   2       59.53       53.71      7.75 o
  -7   7   2      267.88      280.45     14.74 o
  -6   7   2      441.07      462.42     24.79 o
  -5   7   2     2185.49     2145.28     34.58 o
  -4   7   2      309.99      305.15     12.68 o
  -3   7   2        0.99        2.95      3.31 o
  -2   7   2      289.61      305.10     14.54 o
  -1   7   2     1621.73     1674.69     26.52 o
   0   7   2       49.49       52.80      7.74 o
   1   7   2      312.63      333.48     12.05 o
   2   7   2      114.47      108.41      8.27 o
   3   7   2      319.22      335.93     14.92 o
   4   7   2       83.02       70.28      7.11 o
   5   7   2      103.74       97.09     16.17 o
   6   7   2      828.88      896.98     26.31 o
   7   7   2      140.64      129.36     14.22 o
   8   7   2      440.36      485.28     33.86 o
   9   7   2       28.57       31.85      8.01 o
  10   7   2        3.62       -0.24      6.90 o
 -10   8   2        0.55        2.99      7.70 o
  -9   8   2        1.41       -1.68      7.45 o
  -8   8   2       26.55        6.57      7.18 o
  -7   8   2       74.13       68.06     11.81 o
  -6   8   2      315.28      295.23     18.17 o
  -5   8   2      550.51      609.78     22.86 o
  -4   8   2      568.21      568.66     24.19 o
  -3   8   2      312.25      327.77     26.80 o
  -2   8   2       69.16       75.55     13.36 o
  -1   8   2      307.49      306.25     15.94 o
   0   8   2      589.40      670.85     49.10 o
   1   8   2      255.22      253.85     16.99 o
   2   8   2        6.99        7.85      5.50 o
   3   8   2      570.55      640.67     20.89 o
   4   8   2     1008.31     1007.53     29.68 o
   5   8   2      425.58      409.34     22.23 o
   6   8   2      288.78      307.79     28.77 o
   7   8   2      133.87      118.73     20.01 o
   8   8   2       11.71        4.38     10.46 o
   9   8   2        1.13        0.76      8.48 o
  -9   9   2       42.63       46.32     11.49 o
  -8   9   2       45.93       22.92      9.88 o
  -7   9   2      134.97      115.33     14.62 o
  -6   9   2       56.64       35.00      9.56 o
  -5   9   2        1.92       -2.05      6.43 o
  -4   9   2      404.06      503.74     41.09 o
  -3   9   2       29.00       28.48      6.73 o
  -2   9   2       14.81        6.45      6.26 o
  -1   9   2       81.31       73.56     10.33 o
   0   9   2       22.02       17.15      7.18 o
   1   9   2        0.24       -1.94      5.52 o
   2   9   2      495.35      473.22     24.34 o
   3   9   2       74.80       33.85      8.71 o
   4   9   2      912.81      907.27     35.03 o
   5   9   2        1.98       14.94     10.56 o
   6   9   2      105.85       98.52     25.95 o
   7   9   2      119.29       88.40     25.07 o
   8   9   2       14.07       -2.20     15.83 o
   9   9   2        6.04        4.52     11.61 o
  -8  10   2      986.32     1094.71     40.13 o
  -7  10   2        1.72        1.63     10.96 o
  -6  10   2      280.38      311.34     30.63 o
  -5  10   2        5.41        3.44      9.94 o
  -4  10   2       26.54       12.42     11.04 o
  -3  10   2      545.63      584.91     32.87 o
  -2  10   2       14.99       25.31     10.12 o
  -1  10   2       74.27       66.09     16.35 o
   0  10   2       60.27       55.01     10.33 o
   1  10   2      208.70      169.31     16.02 o
   2  10   2      604.80      649.59     34.67 o
   3  10   2      875.91      917.33     44.92 o
   4  10   2        6.27       28.97     12.14 o
   5  10   2       63.92       32.55     20.67 o
   6  10   2       63.68       28.59     18.91 o
   7  10   2       22.91       34.74     21.99 o
  -6  11   2       39.39        9.02     32.33 o
  -5  11   2        0.37        0.14     11.46 o
  -4  11   2        4.90        5.03     11.46 o
  -3  11   2        3.84       10.74     12.33 o
  -2  11   2      235.32      243.02     24.52 o
  -1  11   2       11.89        5.03      9.55 o
   0  11   2      100.49       82.18     14.90 o
   1  11   2      919.82      992.70     39.39 o
   2  11   2      281.79      317.12     45.74 o
   3  11   2        0.19       -9.86     10.73 o
   4  11   2      174.13      190.19     26.43 o
   5  11   2       28.03        5.72     18.91 o
   6  11   2        0.23       -7.48     14.95 o
  -4  12   2        7.77       14.08     13.82 o
  -3  12   2        5.99       -5.38     12.57 o
  -2  12   2       11.90       -7.55     11.77 o
  -1  12   2        0.54        3.07     11.07 o
   0  12   2        2.62       11.07     10.56 o
   1  12   2      162.69      185.98     34.30 o
   2  12   2      343.03      324.42     34.79 o
   3  12   2       49.62       46.99     17.64 o
 -13   1   3       10.50       18.78      7.61 o
 -12   1   3        4.56       -6.00      5.26 o
 -11   1   3       29.37       27.36      5.50 o
 -10   1   3        3.51        0.21      3.20 o
  -9   1   3      549.54      551.76     13.38 o
  -8   1   3      725.47      741.14     13.89 o
  -7   1   3       27.88       31.05      4.45 o
  -6   1   3     1892.17     2012.72     26.95 o
  -5   1   3     6957.40     7480.72     65.45 o
  -4   1   3      800.90      843.63     11.13 o
  -3   1   3       28.74       21.87      2.07 o
  -2   1   3      199.97      185.88      4.17 o
  -1   1   3       34.79       33.01      2.43 o
   0   1   3      521.60      496.99     11.73 o
   1   1   3     1410.25     1292.17     12.07 o
   2   1   3        0.30        0.62      0.87 o
   3   1   3       11.53       14.41      1.55 o
   4   1   3     1933.41     2146.26     20.38 o
   5   1   3     2013.66     2206.27     22.26 o
   6   1   3     3739.72     3765.33     51.83 o
   7   1   3       71.46       60.43      3.86 o
   8   1   3      515.79      515.47     13.88 o
   9   1   3       34.25       28.88      4.56 o
  10   1   3       73.36       52.24     10.56 o
  11   1   3       20.64       17.50      6.20 o
  12   1   3        9.52        6.86      5.92 o
 -13   2   3       27.05       27.37      8.66 o
 -12   2   3      243.58      281.94     14.57 o
 -11   2   3      203.90      216.04     12.59 o
 -10   2   3       38.53       41.15      7.17 o
  -9   2   3        7.36        7.65      3.56 o
  -8   2   3      157.28      163.31      8.48 o
  -7   2   3     1714.33     1774.22     21.46 o
  -6   2   3      439.94      435.17      8.63 o
  -5   2   3     1880.76     2059.06     21.72 o
  -4   2   3      683.23      696.38     10.47 o
  -3   2   3      298.09      287.12      6.76 o
  -2   2   3     1356.67     1350.25     15.64 o
  -1   2   3     3535.13     3434.61     32.20 o
   0   2   3      194.44      193.87      5.45 o
   1   2   3      966.93     1008.80     11.34 o
   2   2   3     2958.74     3004.78     25.08 o
   3   2   3      460.63      523.39      7.93 o
   4   2   3     9406.52     9666.75     77.64 o
   5   2   3       93.45       85.72      6.77 o
   6   2   3      831.01      868.16     12.23 o
   7   2   3       91.86       99.71      4.79 o
   8   2   3      341.63      327.37      9.91 o
   9   2   3      151.20      141.47      9.55 o
  10   2   3       30.34       30.13      7.83 o
  11   2   3        3.46        0.79      4.90 o
  12   2   3       51.97       51.46     14.07 o
 -12   3   3       16.37       10.71      6.35 o
 -11   3   3        0.02       -2.67      4.96 o
 -10   3   3      250.57      246.65     14.54 o
  -9   3   3      274.67      263.14     11.97 o
  -8   3   3        7.50        9.08      3.60 o
  -7   3   3      208.59      246.70      9.84 o
  -6   3   3       49.46       47.75      3.93 o
  -5   3   3      883.48      888.03     14.05 o
  -4   3   3     1790.76     1853.20     22.60 o
  -3   3   3     3566.32     3861.71     42.39 o
  -2   3   3       12.07       15.54      2.38 o
  -1   3   3      212.18      220.40      6.25 o
   0   3   3      854.34      856.94     11.73 o
   1   3   3     2775.01     2716.75     24.60 o
   2   3   3      179.45      164.41      5.31 o
   3   3   3     2219.96     2395.29     24.90 o
   4   3   3      383.85      466.05     12.75 o
   5   3   3      652.48      611.90     10.68 o
   6   3   3      228.59      220.89      7.03 o
   7   3   3       41.01       53.05      6.13 o
   8   3   3        9.81       10.62      3.18 o
   9   3   3       11.13       14.27      4.09 o
  10   3   3      142.68      145.51      8.98 o
  11   3   3       63.27       54.94      7.55 o
  12   3   3      169.07      136.34     22.87 o
 -12   4   3       20.14       17.12     10.40 o
 -11   4   3       56.50       53.93      6.94 o
 -10   4   3      284.89      281.64     13.75 o
  -9   4   3        1.23       -2.18      3.85 o
  -8   4   3      856.11      843.30     26.47 o
  -7   4   3        5.14        0.14      3.02 o
  -6   4   3      649.62      663.90     12.92 o
  -5   4   3     1560.80     1484.54     24.46 o
  -4   4   3       89.81       70.66      4.93 o
  -3   4   3      270.96      334.49      8.88 o
  -2   4   3     1229.66     1193.39     16.83 o
  -1   4   3       26.28       30.95      3.19 o
   0   4   3     5077.63     5006.95     43.89 o
   1   4   3      441.05      467.09      8.59 o
   2   4   3     6930.75     7297.80     63.87 o
   3   4   3       61.82       41.83      3.50 o
   4   4   3      209.09      186.76      7.49 o
   5   4   3      485.66      459.04      9.84 o
   6   4   3     1083.19     1136.97     19.30 o
   7   4   3        0.00       -0.84      3.03 o
   8   4   3       78.99       66.17      6.19 o
   9   4   3       59.21       68.50      7.32 o
  10   4   3      391.99      415.08     18.39 o
  11   4   3       19.02       17.03      6.59 o
  12   4   3      231.01      228.38     15.00 o
 -12   5   3       80.51      110.37     11.12 o
 -11   5   3       19.03       11.49      5.72 o
 -10   5   3        0.61        3.30      4.81 o
  -9   5   3       49.16       46.62      6.25 o
  -8   5   3       24.16       23.78      5.11 o
  -7   5   3       32.89       31.54      5.29 o
  -6   5   3      115.50      108.09      7.35 o
  -5   5   3      558.26      566.36     12.96 o
  -4   5   3      588.79      608.88     13.39 o
  -3   5   3     1620.88     1725.33     27.24 o
  -2   5   3        3.25        1.73      2.15 o
  -1   5   3     1699.43     1776.13     23.01 o
   0   5   3      461.76      509.60     11.05 o
   1   5   3      225.18      195.82      7.48 o
   2   5   3      883.42      937.53     15.46 o
   3   5   3     1424.46     1479.75     20.47 o
   4   5   3      867.50      884.75     17.17 o
   5   5   3      599.43      613.48     13.30 o
   6   5   3      235.45      201.45      9.87 o
   7   5   3       39.51       26.20      5.76 o
   8   5   3      103.34       94.26      9.01 o
   9   5   3       34.59       27.68      7.30 o
  10   5   3        0.16        3.76      4.79 o
  11   5   3       43.06       33.07      9.03 o
 -11   6   3      117.87      118.61     10.52 o
 -10   6   3        4.21        1.58      5.31 o
  -9   6   3       50.78       43.39      6.75 o
  -8   6   3       35.49       28.01      5.80 o
  -7   6   3      346.59      345.17     15.34 o
  -6   6   3     1421.89     1410.37     35.10 o
  -5   6   3       17.96       14.28      3.98 o
  -4   6   3      125.07      118.72      7.74 o
  -3   6   3      468.16      492.24     13.49 o
  -2   6   3      386.97      400.69     19.16 o
  -1   6   3      691.82      679.07     14.01 o
   0   6   3      253.67      240.94     10.41 o
   1   6   3     1138.29     1124.57     22.98 o
   2   6   3      194.95      195.64      9.31 o
   3   6   3     1627.88     1624.29     24.95 o
   4   6   3     3143.19     3188.62     42.48 o
   5   6   3      528.66      484.87     16.66 o
   6   6   3      362.98      321.47     16.69 o
   7   6   3       10.67        6.27      5.03 o
   8   6   3        0.03       -1.20      5.20 o
   9   6   3      133.21      145.80     14.08 o
  10   6   3       28.14       34.10      7.52 o
  11   6   3        3.12        2.82      8.65 o
 -11   7   3        0.14       -6.66      6.88 o
 -10   7   3      307.40      340.84     24.95 o
  -9   7   3        3.31       -3.17      5.29 o
  -8   7   3       48.99       39.15      7.36 o
  -7   7   3       44.12       55.06      7.72 o
  -6   7   3      767.47      797.89     20.07 o
  -5   7   3     1919.03     1957.77     33.11 o
  -4   7   3      530.47      575.19     15.78 o
  -3   7   3       15.89       13.94      4.18 o
  -2   7   3      257.12      246.10     11.36 o
  -1   7   3       72.25       80.26      6.53 o
   0   7   3     3029.98     3020.73     38.98 o
   1   7   3       23.12       17.23      3.81 o
   2   7   3      229.68      232.55     11.04 o
   3   7   3       15.82        4.98      3.81 o
   4   7   3      283.08      276.11     13.45 o
   5   7   3     1102.16     1113.94     26.30 o
   6   7   3       50.05       51.63      8.28 o
   7   7   3        6.99        2.43      5.90 o
   8   7   3      106.88      113.99     13.70 o
   9   7   3       14.59       11.45      8.53 o
  10   7   3        0.88       -0.11      6.52 o
 -10   8   3      121.40      152.78     17.06 o
  -9   8   3       30.02        8.78      8.53 o
  -8   8   3       87.88       80.32     12.28 o
  -7   8   3      258.82      212.17     18.09 o
  -6   8   3       54.25       40.57      8.52 o
  -5   8   3      178.85      154.27     13.41 o
  -4   8   3        9.07        6.15      5.29 o
  -3   8   3        4.37       -1.13      4.59 o
  -2   8   3      108.47      104.54      9.73 o
  -1   8   3        0.01       -7.15      3.63 o
   0   8   3      152.43      157.37     13.56 o
   1   8   3      239.00      226.89     15.92 o
   2   8   3        0.14       -1.08      4.45 o
   3   8   3      192.12      208.18     15.37 o
   4   8   3        0.70        5.58      6.12 o
   5   8   3       52.81       43.14      9.07 o
   6   8   3      310.55      317.03     36.92 o
   7   8   3        2.65        8.46      8.44 o
   8   8   3       16.98       29.34     22.65 o
   9   8   3       18.33       14.51     15.83 o
  -9   9   3       78.48       92.05     15.02 o
  -8   9   3      210.32      198.25     19.53 o
  -7   9   3      141.24      153.99     21.45 o
  -6   9   3        1.83        7.15      8.33 o
  -5   9   3       77.67       66.13     10.95 o
  -4   9   3       47.71       39.33     17.40 o
  -3   9   3      400.15      366.86     21.88 o
  -2   9   3        0.02       -3.01      5.75 o
  -1   9   3      239.90      244.26     18.03 o
   0   9   3       41.38       30.75      9.14 o
   1   9   3       17.83       15.88      6.63 o
   2   9   3      595.80      602.97     34.22 o
   3   9   3        1.18       -4.31      5.80 o
   4   9   3       34.26       24.83      9.30 o
   5   9   3        0.13        2.83      7.56 o
   6   9   3      118.76      113.28     19.28 o
   7   9   3      112.85      104.67     27.27 o
   8   9   3       98.82       84.00     25.07 o
  -7  10   3      123.30       98.81     19.70 o
  -6  10   3       62.93       56.34     16.58 o
  -5  10   3       52.84       46.32     22.43 o
  -4  10   3      257.84      238.21     22.77 o
  -3  10   3      128.18      130.22     18.79 o
  -2  10   3      386.79      350.98     30.41 o
  -1  10   3        0.95       -1.76      6.69 o
   0  10   3        0.60       -2.93      6.35 o
   1  10   3       51.60       48.23     10.24 o
   2  10   3        0.51       -0.57      6.91 o
   3  10   3      121.35      113.21     16.60 o
   4  10   3        8.51       24.16      9.83 o
   5  10   3       94.07      112.15     28.15 o
   6  10   3      221.51      172.84     35.62 o
   7  10   3       38.80        1.32     17.59 o
  -6  11   3       20.35       26.94     15.20 o
  -5  11   3        6.33       16.76     18.25 o
  -4  11   3       36.44       41.02     15.96 o
  -3  11   3        9.71        2.60     11.29 o
  -2  11   3       10.00        3.44      9.97 o
  -1  11   3        2.90        4.99      7.90 o
   0  11   3      188.70      224.60     19.92 o
   1  11   3       44.68       39.12     10.65 o
   2  11   3        0.48       -2.11      8.74 o
   3  11   3       98.78       60.60     17.24 o
   4  11   3       21.69       14.78     13.64 o
   5  11   3        3.06       16.71     18.91 o
  -3  12   3       20.08       18.25     14.31 o
  -2  12   3        5.46        4.04     14.51 o
  -1  12   3       29.08       17.79     11.99 o
   0  12   3      166.29      143.56     19.75 o
   1  12   3        1.05        0.25     12.71 o
   2  12   3       23.68       24.90     21.11 o
   3  12   3       69.89       41.88     40.02 o
 -13   0   4       97.65      102.91     17.59 o
 -12   0   4       12.53       -2.20      8.36 o
 -11   0   4       47.23       32.27      7.44 o
 -10   0   4      221.81      205.09     28.15 o
  -9   0   4      686.73      685.43     23.17 o
  -8   0   4      801.30      757.50     38.04 o
  -7   0   4     1059.21     1154.44     26.47 o
  -6   0   4      931.71      966.08     18.82 o
  -5   0   4     1927.97     2187.70     32.48 o
  -4   0   4     2986.76     3266.47     44.03 o
  -3   0   4     1868.93     1809.86     32.32 o
  -2   0   4      922.71      896.60     16.96 o
  -1   0   4     1024.24      993.73     18.07 o
   0   0   4    15533.36    15139.54    207.68 o
   1   0   4     7047.82     6833.36     80.26 o
   2   0   4     5520.81     5449.51     58.53 o
   3   0   4        7.12        3.93      2.13 o
   4   0   4     1617.94     1755.78     26.15 o
   5   0   4       99.48       78.33     13.18 o
   6   0   4     2079.47     2280.02     44.49 o
   7   0   4      189.91      193.44      9.34 o
   8   0   4      514.14      536.74     17.81 o
   9   0   4        1.30        0.98      4.12 o
  10   0   4      301.14      363.28     21.11 o
  11   0   4      206.55      173.72     17.15 o
  12   0   4      111.21      138.54     16.27 o
 -13   1   4       99.77      102.08     13.20 o
 -12   1   4        1.60       -3.21      5.04 o
 -11   1   4        5.65        6.83      4.37 o
 -10   1   4       35.13       36.08      8.44 o
  -9   1   4      292.88      304.94     16.80 o
  -8   1   4       16.61       13.29      3.63 o
  -7   1   4     2064.79     1979.01     23.10 o
  -6   1   4      420.43      432.96      9.20 o
  -5   1   4      431.02      446.23      8.57 o
  -4   1   4     5308.20     5446.11     50.96 o
  -3   1   4     2678.09     2623.44     30.49 o
  -2   1   4       12.39        8.20      1.72 o
  -1   1   4      586.47      605.46      9.53 o
   0   1   4      612.12      616.51     10.20 o
   1   1   4      428.82      419.13      7.57 o
   2   1   4     4002.38     3941.19     33.32 o
   3   1   4       15.83        9.54      2.10 o
   4   1   4     2106.91     2099.76     20.33 o
   5   1   4       36.23       28.37      3.19 o
   6   1   4     1120.33     1046.54     15.48 o
   7   1   4        1.64        0.64      1.96 o
   8   1   4      440.78      413.54      9.89 o
   9   1   4      213.16      216.42     11.81 o
  10   1   4      197.26      188.80      8.86 o
  11   1   4        6.95        3.10      4.00 o
  12   1   4        0.89        0.88      5.28 o
 -13   2   4      155.97      179.74     16.59 o
 -12   2   4       11.71        5.58      6.17 o
 -11   2   4      299.75      302.61     12.70 o
 -10   2   4        6.19        2.67      3.67 o
  -9   2   4       59.00       54.64      6.07 o
  -8   2   4      510.68      490.73     15.55 o
  -7   2   4      424.04      401.17      9.59 o
  -6   2   4     2151.14     2271.93     24.77 o
  -5   2   4      906.72      869.81     16.39 o
  -4   2   4      404.41      452.68     13.58 o
  -3   2   4     8591.96     8898.37     85.64 o
  -2   2   4      149.76      160.86      5.87 o
  -1   2   4      502.44      480.21      8.81 o
   0   2   4      177.68      166.64      5.91 o
   1   2   4      857.31      902.07     11.85 o
   2   2   4     3189.83     2968.98     27.18 o
   3   2   4     4876.67     4932.06     43.90 o
   4   2   4     1826.13     1850.53     19.23 o
   5   2   4        3.38        4.14      1.68 o
   6   2   4     2720.90     2702.64     29.02 o
   7   2   4      125.82      141.62      6.38 o
   8   2   4      315.33      319.28     10.86 o
   9   2   4       37.58       39.72      6.13 o
  10   2   4       93.88       88.86      7.15 o
  11   2   4       78.90       81.81      6.95 o
  12   2   4      159.58      155.11     14.89 o
 -12   3   4      292.05      311.14     17.99 o
 -11   3   4       67.90       65.11      7.64 o
 -10   3   4        0.99       -2.12      3.90 o
  -9   3   4      748.47      770.13     20.63 o
  -8   3   4        4.81        6.55      3.61 o
  -7   3   4      465.28      475.01     16.89 o
  -6   3   4      143.65      140.04      6.75 o
  -5   3   4       25.68       30.51      3.42 o
  -4   3   4        0.31       -0.67      2.09 o
  -3   3   4      555.13      638.77     13.18 o
  -2   3   4     7470.82     7922.55     72.88 o
  -1   3   4     7010.86     7001.55     57.56 o
   0   3   4     3947.51     3918.31     37.79 o
   1   3   4       64.82       50.92      3.57 o
   2   3   4     4127.41     4244.86     40.17 o
   3   3   4        0.08       -0.77      1.57 o
   4   3   4       72.16       36.92      3.56 o
   5   3   4      126.26      118.38      5.60 o
   6   3   4       17.63       16.15      3.76 o
   7   3   4       69.28       62.48      5.58 o
   8   3   4     1457.31     1433.37     24.58 o
   9   3   4      176.94      178.70      8.69 o
  10   3   4       53.14       37.50      7.68 o
  11   3   4       15.91       14.35      5.46 o
  12   3   4        8.78       11.45      7.61 o
 -12   4   4       54.43       59.15     13.42 o
 -11   4   4        2.70        3.70      5.25 o
 -10   4   4      208.03      238.97     13.46 o
  -9   4   4      458.37      441.82     16.05 o
  -8   4   4      294.94      321.34     14.38 o
  -7   4   4        1.90       -0.37      3.22 o
  -6   4   4      429.16      456.42     12.27 o
  -5   4   4     1400.89     1410.24     22.82 o
  -4   4   4      123.67      114.36      6.99 o
  -3   4   4        3.61        3.73      2.21 o
  -2   4   4     1348.27     1369.51     18.95 o
  -1   4   4        6.59        3.65      1.89 o
   0   4   4      102.55      123.21      5.74 o
   1   4   4        4.84        2.38      1.78 o
   2   4   4      139.55      147.80      6.59 o
   3   4   4      296.13      339.01     13.34 o
   4   4   4      635.75      621.18     12.64 o
   5   4   4       70.49       61.13      5.09 o
   6   4   4      258.53      271.41     12.12 o
   7   4   4       40.36       55.37      6.00 o
   8   4   4        2.54        7.18      3.90 o
   9   4   4        0.90        0.53      3.92 o
  10   4   4       12.16        5.19      5.40 o
  11   4   4       20.94       22.63      8.19 o
 -12   5   4        1.07       -3.09      7.02 o
 -11   5   4       26.12       38.64      7.04 o
 -10   5   4      294.15      321.62     16.52 o
  -9   5   4       62.87       57.98      7.34 o
  -8   5   4      158.65      170.33     10.88 o
  -7   5   4      173.04      150.64      9.93 o
  -6   5   4        8.67        2.85      3.16 o
  -5   5   4      133.95      128.34      7.48 o
  -4   5   4      644.67      693.81     14.83 o
  -3   5   4       13.91       17.72      3.60 o
  -2   5   4      595.48      618.67     12.85 o
  -1   5   4     1302.03     1367.51     21.61 o
   0   5   4      194.75      188.70      8.74 o
   1   5   4     3357.03     3359.82     32.54 o
   2   5   4      552.78      556.58     12.22 o
   3   5   4        7.96        7.68      2.95 o
   4   5   4      267.07      263.64     10.44 o
   5   5   4      153.84      146.90      7.85 o
   6   5   4      175.89      162.81      9.93 o
   7   5   4        8.42        3.50      3.73 o
   8   5   4       19.80       12.32      4.93 o
   9   5   4       23.03       23.27      6.06 o
  10   5   4      254.08      241.85     20.64 o
  11   5   4        2.85        2.85      7.71 o
 -11   6   4      629.36      668.13     33.26 o
 -10   6   4       41.05       45.62      7.70 o
  -9   6   4        1.38       -2.18      4.73 o
  -8   6   4       23.36       21.60      5.88 o
  -7   6   4        3.35        2.53      4.24 o
  -6   6   4      186.23      184.08     10.71 o
  -5   6   4        8.36        9.38      3.53 o
  -4   6   4        1.34       -2.15      2.85 o
  -3   6   4     1195.44     1201.63     21.39 o
  -2   6   4       59.53       56.93      5.66 o
  -1   6   4        1.33        1.81      2.72 o
   0   6   4     2189.97     2356.74     30.00 o
   1   6   4      291.58      277.53     10.57 o
   2   6   4      207.48      196.09      9.72 o
   3   6   4       80.22       71.26      6.12 o
   4   6   4      125.99      123.62      7.82 o
   5   6   4      406.22      433.81     15.70 o
   6   6   4      272.78      215.95     13.93 o
   7   6   4        9.47        3.04      5.19 o
   8   6   4       61.10       44.17      8.07 o
   9   6   4       53.80       67.27      9.47 o
  10   6   4      313.79      319.22     26.35 o
 -10   7   4       12.97        3.70      7.68 o
  -9   7   4        1.11       -1.02      6.15 o
  -8   7   4      599.14      611.11     24.00 o
  -7   7   4       15.11       24.73      6.28 o
  -6   7   4      273.19      271.12     14.00 o
  -5   7   4      484.63      495.88     17.91 o
  -4   7   4      411.76      447.84     16.13 o
  -3   7   4       87.20       73.80      7.56 o
  -2   7   4      435.00      427.81     16.54 o
  -1   7   4       95.88       89.68      7.72 o
   0   7   4       26.91       21.13      4.24 o
   1   7   4        3.00        0.32      3.43 o
   2   7   4      368.37      362.27     15.36 o
   3   7   4       24.67       17.73      4.95 o
   4   7   4      303.93      317.98     14.55 o
   5   7   4      459.15      415.29     18.73 o
   6   7   4       19.61       15.87      6.29 o
   7   7   4       52.46       38.08      8.12 o
   8   7   4        1.05       -4.76      6.11 o
   9   7   4       25.82       33.34     12.11 o
  10   7   4       33.66       34.94     11.44 o
 -10   8   4        0.02       -1.99      9.07 o
  -9   8   4       70.72       80.77     13.22 o
  -8   8   4       29.33       24.76      9.39 o
  -7   8   4      226.56      216.93     18.77 o
  -6   8   4       69.66       94.61     11.42 o
  -5   8   4       96.58      118.70     12.35 o
  -4   8   4      629.17      639.65     22.52 o
  -3   8   4      110.06       83.12      9.55 o
  -2   8   4      619.90      672.20     21.61 o
  -1   8   4      296.05      277.40     23.74 o
   0   8   4      110.89      104.92     11.66 o
   1   8   4       43.07       35.66      7.55 o
   2   8   4        2.87        5.27      5.34 o
   3   8   4        6.14       -1.28      5.71 o
   4   8   4      416.68      391.69     29.79 o
   5   8   4        0.73       -8.09      6.44 o
   6   8   4      375.54      313.60     28.29 o
   7   8   4      237.38      190.85     45.52 o
   8   8   4       53.80       49.13     21.33 o
   9   8   4      113.01       87.52     26.39 o
  -9   9   4        3.02        6.02      9.55 o
  -8   9   4        0.04        4.79      9.13 o
  -7   9   4       69.34       44.53     19.88 o
  -6   9   4        0.00        8.11      7.75 o
  -5   9   4      200.15      197.23     16.85 o
  -4   9   4     1926.52     1987.71     72.93 o
  -3   9   4      458.04      500.62     32.67 o
  -2   9   4        0.25       -5.85      5.29 o
  -1   9   4       18.91       15.59      7.42 o
   0   9   4       82.92      110.80     13.20 o
   1   9   4      220.69      199.50     16.32 o
   2   9   4       13.67       13.99      6.60 o
   3   9   4       53.14       47.54     10.59 o
   4   9   4       25.75        7.90      8.62 o
   5   9   4      336.68      367.95     32.78 o
   6   9   4      435.30      390.15     41.78 o
   7   9   4      762.38      862.42     43.49 o
   8   9   4       35.75       21.55     18.47 o
  -7  10   4       12.66       12.07     12.39 o
  -6  10   4      138.20      143.63     22.37 o
  -5  10   4      104.68      116.50     21.78 o
  -4  10   4       66.58       66.68     19.53 o
  -3  10   4      401.75      404.78     38.22 o
  -2  10   4        5.14       12.04      8.89 o
  -1  10   4      465.02      441.02     25.83 o
   0  10   4       14.64       15.31      8.18 o
   1  10   4       13.57       13.16      8.04 o
   2  10   4       46.81       48.78     10.16 o
   3  10   4       61.51       36.36     11.47 o
   4  10   4       77.38       83.29     15.02 o
   5  10   4        4.57        5.77     11.63 o
   6  10   4       56.52       50.05     16.49 o
   7  10   4        6.31        9.24     17.59 o
  -6  11   4       12.74       28.10     15.95 o
  -5  11   4        0.11       13.39     14.13 o
  -4  11   4       22.50       35.23     12.55 o
  -3  11   4      189.07      157.48     20.30 o
  -2  11   4      725.51      764.25     36.39 o
  -1  11   4        7.22        4.50      8.91 o
   0  11   4        3.39       13.37      9.06 o
   1  11   4       27.07       32.15     10.50 o
   2  11   4       15.06        8.57     10.64 o
   3  11   4        4.60        2.82     10.74 o
   4  11   4        1.33       -4.70     10.73 o
   5  11   4        0.12       -5.28     17.15 o
  -3  12   4      213.49      216.75     35.84 o
  -2  12   4      196.76      299.79     41.12 o
  -1  12   4      150.84      133.23     17.67 o
   0  12   4       28.95       26.89     11.90 o
   1  12   4       26.75       19.60     13.06 o
   2  12   4        1.24       12.01     12.57 o
 -13   1   5       27.14       30.08     18.25 o
 -12   1   5       24.28       12.98      7.07 o
 -11   1   5      181.98      210.33     11.83 o
 -10   1   5       89.89       94.68      8.03 o
  -9   1   5      282.60      285.99     13.35 o
  -8   1   5       64.01       75.33     10.03 o
  -7   1   5       22.49       22.37      3.30 o
  -6   1   5        7.29        6.24      2.52 o
  -5   1   5      228.71      232.89      8.69 o
  -4   1   5      476.71      445.11     10.59 o
  -3   1   5     2878.91     2830.70     33.89 o
  -2   1   5     2761.63     2645.11     33.18 o
  -1   1   5     2473.94     2421.39     25.69 o
   0   1   5      103.76       81.98      4.66 o
   1   1   5       37.88       31.00      2.89 o
   2   1   5     2405.04     2333.65     24.44 o
   3   1   5      874.72      876.22     13.69 o
   4   1   5      308.86      329.99      7.48 o
   5   1   5      369.54      441.36      8.60 o
   6   1   5      219.84      218.01      8.00 o
   7   1   5      236.45      278.48     10.34 o
   8   1   5        3.31        2.98      3.42 o
   9   1   5       13.14       11.68      4.15 o
  10   1   5      432.66      459.21     20.02 o
  11   1   5       10.87        7.67      6.64 o
  12   1   5       96.72      107.87     11.77 o
 -12   2   5       14.12        3.25      6.41 o
 -11   2   5       34.23       25.84      6.18 o
 -10   2   5       72.22       71.93      7.68 o
  -9   2   5       11.78        9.16      4.54 o
  -8   2   5       17.08        7.53      3.63 o
  -7   2   5      314.53      279.94     11.85 o
  -6   2   5      308.53      313.06      9.86 o
  -5   2   5      594.75      624.40     13.32 o
  -4   2   5        8.87       -0.61      2.22 o
  -3   2   5      297.65      317.04      9.79 o
  -2   2   5     1873.83     1755.25     20.94 o
  -1   2   5      938.98      919.75     13.82 o
   0   2   5      467.26      393.24      9.07 o
   1   2   5     2165.01     2149.09     22.50 o
   2   2   5      224.22      216.10      7.45 o
   3   2   5      596.25      688.64     13.29 o
   4   2   5       20.26       24.77      3.36 o
   5   2   5       44.23       52.28      4.08 o
   6   2   5      403.60      419.80     10.82 o
   7   2   5        7.02        4.88      3.32 o
   8   2   5       83.49       70.79      5.94 o
   9   2   5       88.28       75.23      6.12 o
  10   2   5       14.54       12.51      4.88 o
  11   2   5       69.62       80.59      8.60 o
  12   2   5       10.68       -0.15      9.68 o
 -12   3   5       33.06       10.89      7.54 o
 -11   3   5       15.20        7.83      5.37 o
 -10   3   5        1.00        0.42      4.55 o
  -9   3   5       26.15       21.09      5.23 o
  -8   3   5       40.19       23.24      5.18 o
  -7   3   5      292.17      323.83     13.28 o
  -6   3   5      103.58      112.34      8.88 o
  -5   3   5       26.59       13.62      3.31 o
  -4   3   5      307.97      333.91     12.36 o
  -3   3   5       37.48       41.58      4.65 o
  -2   3   5        0.54       -0.08      2.11 o
  -1   3   5       86.04       70.87      5.23 o
   0   3   5      561.52      551.20     12.95 o
   1   3   5      363.02      355.24      9.73 o
   2   3   5      404.95      356.65     12.80 o
   3   3   5       57.12       67.16      4.93 o
   4   3   5       33.75       29.74      3.23 o
   5   3   5       12.57       11.66      2.60 o
   6   3   5      328.52      349.07     12.47 o
   7   3   5       21.79       11.07      3.82 o
   8   3   5      109.23      111.55      7.58 o
   9   3   5       14.04       13.15      4.12 o
  10   3   5       72.07       64.15      7.68 o
  11   3   5       64.54       59.71      7.94 o
 -12   4   5       75.87      102.43     24.06 o
 -11   4   5        8.54        5.78      5.49 o
 -10   4   5       62.40       62.61      8.23 o
  -9   4   5      145.29      141.62     11.03 o
  -8   4   5      947.24      945.43     24.15 o
  -7   4   5       45.76       39.50      6.28 o
  -6   4   5       36.95       35.25      6.16 o
  -5   4   5      311.70      299.25     11.87 o
  -4   4   5      355.71      401.53     12.31 o
  -3   4   5      126.03      134.02      7.46 o
  -2   4   5      153.42      170.55      7.61 o
  -1   4   5      817.30      719.23     16.88 o
   0   4   5     1079.26      959.73     15.69 o
   1   4   5      424.15      426.18      9.49 o
   2   4   5      220.30      240.46      8.79 o
   3   4   5     1355.51     1494.90     28.24 o
   4   4   5      144.57      124.53      6.90 o
   5   4   5      432.52      475.37     14.24 o
   6   4   5      110.04       94.38      7.50 o
   7   4   5      726.82      652.90     16.78 o
   8   4   5       32.59       41.03      7.27 o
   9   4   5      128.87      127.77      9.27 o
  10   4   5        0.26       -1.49      4.74 o
  11   4   5        2.95        2.05      6.37 o
 -11   5   5      250.34      283.86     17.40 o
 -10   5   5       27.51       42.31      8.94 o
  -9   5   5        7.73        6.36      5.47 o
  -8   5   5       14.91        7.83      4.80 o
  -7   5   5       30.88       16.81      6.47 o
  -6   5   5      567.08      536.37     15.46 o
  -5   5   5     1527.77     1551.89     24.65 o
  -4   5   5      775.59      787.18     16.56 o
  -3   5   5      737.02      720.00     15.61 o
  -2   5   5      833.55      906.75     16.62 o
  -1   5   5     1308.35     1288.36     24.74 o
   0   5   5      217.83      221.26      8.48 o
   1   5   5      427.24      448.43     11.11 o
   2   5   5      415.06      447.76     11.65 o
   3   5   5      234.15      222.98     10.82 o
   4   5   5     1457.72     1450.28     23.03 o
   5   5   5      461.98      422.12     14.28 o
   6   5   5       58.31       51.16      6.32 o
   7   5   5      500.81      530.82     23.62 o
   8   5   5      531.32      542.38     23.26 o
   9   5   5        7.21        4.67      5.72 o
  10   5   5      264.62      241.18     14.61 o
  11   5   5       10.46        8.26      8.32 o
 -11   6   5      162.61      167.29     14.31 o
 -10   6   5       27.98       21.37      7.35 o
  -9   6   5      197.93      186.72     13.05 o
  -8   6   5       45.59       45.59      7.54 o
  -7   6   5        7.47        2.29      4.73 o
  -6   6   5       58.49       47.63      6.66 o
  -5   6   5       97.87       89.87      7.31 o
  -4   6   5      259.61      262.95     11.76 o
  -3   6   5      196.31      215.80     10.60 o
  -2   6   5      887.40      901.64     18.63 o
  -1   6   5       34.42       27.65      5.39 o
   0   6   5      258.18      249.65     10.35 o
   1   6   5      418.75      425.14     11.83 o
   2   6   5      587.80      600.88     13.93 o
   3   6   5      362.77      348.80     13.11 o
   4   6   5        0.93        1.12      3.45 o
   5   6   5      367.22      346.82     16.26 o
   6   6   5       37.99       38.40      7.36 o
   7   6   5        8.44        2.73      5.67 o
   8   6   5       53.23       47.35      8.52 o
   9   6   5       17.20       20.19      7.34 o
  10   6   5       29.44       44.17     11.58 o
 -10   7   5       25.59       20.33      8.47 o
  -9   7   5      388.82      441.06     23.34 o
  -8   7   5        7.68        9.92      7.29 o
  -7   7   5      128.98       89.52     10.80 o
  -6   7   5      827.41      839.07     23.83 o
  -5   7   5        0.15        1.60      5.03 o
  -4   7   5        7.77        4.31      4.55 o
  -3   7   5      104.76      103.01      8.91 o
  -2   7   5        1.69        4.25      4.25 o
  -1   7   5      232.36      264.14     14.82 o
   0   7   5        0.49        0.68      4.26 o
   1   7   5      393.15      396.00     18.35 o
   2   7   5       11.32        4.56      4.32 o
   3   7   5        2.25        6.68      4.24 o
   4   7   5        0.00       -3.38      4.32 o
   5   7   5     1516.03     1493.11     32.34 o
   6   7   5       12.62        3.03      6.50 o
   7   7   5       99.23      104.22     11.93 o
   8   7   5       31.66       17.40      9.45 o
   9   7   5        0.14        8.48      8.72 o
  -9   8   5        0.05       -1.79      8.71 o
  -8   8   5       22.63       18.62      9.59 o
  -7   8   5      187.67      241.28     20.39 o
  -6   8   5       10.07        9.70      7.14 o
  -5   8   5       19.78       20.95      7.86 o
  -4   8   5       10.51        8.55      5.64 o
  -3   8   5       84.95       82.71      9.59 o
  -2   8   5      225.37      210.36     16.50 o
  -1   8   5       13.22       15.56      6.36 o
   0   8   5        2.97       -1.45      5.20 o
   1   8   5      150.16      139.51     13.38 o
   2   8   5      416.30      401.68     31.99 o
   3   8   5      207.46      214.41     16.36 o
   4   8   5      145.09      168.04     26.23 o
   5   8   5      320.64      347.81     46.84 o
   6   8   5       40.31       18.28     11.63 o
   7   8   5       35.25       24.54     11.62 o
   8   8   5        3.32        5.50     10.57 o
   9   8   5        1.70        1.76     15.39 o
  -8   9   5        2.24        9.92      9.81 o
  -7   9   5        0.17        5.92      9.05 o
  -6   9   5        0.19       11.74     10.10 o
  -5   9   5      143.36      160.71     19.03 o
  -4   9   5        3.52       -1.74      8.00 o
  -3   9   5      143.79      155.77     15.48 o
  -2   9   5      107.81      100.12     13.63 o
  -1   9   5       33.89       35.31      9.45 o
   0   9   5        9.87        3.93      6.94 o
   1   9   5       19.68       16.62     10.35 o
   2   9   5       32.81       28.01      8.55 o
   3   9   5      328.29      297.74     25.91 o
   4   9   5       20.38       17.90     11.68 o
   5   9   5      335.92      319.70     30.79 o
   6   9   5       70.76       43.34     14.15 o
   7   9   5        0.65        8.41     11.51 o
   8   9   5       29.63       35.51     14.89 o
  -7  10   5       43.40       28.65     14.15 o
  -6  10   5       70.15       73.40     41.12 o
  -5  10   5       61.77       69.55     14.71 o
  -4  10   5       96.44      100.37     20.03 o
  -3  10   5      166.82      188.20     17.99 o
  -2  10   5       30.10       39.03     10.63 o
  -1  10   5      433.94      455.71     26.61 o
   0  10   5        1.33       -1.97      7.09 o
   1  10   5       23.96       31.73      9.59 o
   2  10   5       46.27       39.60     11.75 o
   3  10   5        0.15        5.34      9.34 o
   4  10   5       57.88       39.31     16.24 o
   5  10   5        2.95       22.00     12.88 o
   6  10   5       40.25       43.34     15.70 o
  -5  11   5        9.03        5.99     13.64 o
  -4  11   5       34.66       23.69     12.58 o
  -3  11   5      265.03      276.07     52.84 o
  -2  11   5      249.50      223.30     19.93 o
  -1  11   5      830.49      899.70     37.55 o
   0  11   5       18.15        6.53      8.31 o
   1  11   5       28.78       32.51     13.04 o
   2  11   5        6.19        4.05     10.68 o
   3  11   5       46.40       38.47     16.74 o
   4  11   5        0.79       -9.46     12.13 o
  -1  12   5       91.62      117.87     17.17 o
   0  12   5        5.35        6.58     10.37 o
   1  12   5        2.64       14.65     14.96 o
 -12   0   6      119.27       97.84     13.64 o
 -11   0   6       22.86       15.16      8.83 o
 -10   0   6        2.66       -0.48     12.97 o
  -9   0   6      470.32      497.33     22.70 o
  -8   0   6      645.07      718.56     27.36 o
  -7   0   6      285.58      309.25     16.30 o
  -6   0   6      883.24      915.92     37.90 o
  -5   0   6       73.00       96.34     12.23 o
  -4   0   6      887.08      868.61     24.46 o
  -3   0   6     2145.61     1990.28     38.99 o
  -2   0   6     1485.86     1531.46     27.81 o
  -1   0   6    11803.72    13031.09    150.74 o
   0   0   6     7474.10     7628.85     93.79 o
   1   0   6      314.30      373.02     12.10 o
   2   0   6      159.28      168.53      9.10 o
   3   0   6     1989.85     1859.11     60.01 o
   4   0   6     1029.02     1080.03     25.09 o
   5   0   6        0.01        0.85      2.78 o
   6   0   6      276.56      280.38     26.39 o
   7   0   6     1099.11     1146.38     32.95 o
   8   0   6      689.56      660.60     24.09 o
   9   0   6      362.28      335.95     18.41 o
  10   0   6       37.68       29.29      7.76 o
  11   0   6      761.40      693.57     36.94 o
  12   0   6      184.86      171.52     21.99 o
 -12   1   6      305.01      329.69     23.28 o
 -11   1   6       42.76       31.26      6.99 o
 -10   1   6      963.98     1016.83     33.07 o
  -9   1   6        2.33        0.04      4.05 o
  -8   1   6        7.89        1.04      3.65 o
  -7   1   6      193.21      199.80     11.71 o
  -6   1   6      461.70      462.18     12.38 o
  -5   1   6      426.91      384.87     11.08 o
  -4   1   6     2701.88     2710.03     34.67 o
  -3   1   6       14.43        5.74      2.62 o
  -2   1   6      274.44      328.25      8.73 o
  -1   1   6     2505.05     2568.85     28.16 o
   0   1   6     3007.28     3105.32     34.56 o
   1   1   6     1117.65     1225.04     16.81 o
   2   1   6       34.25       24.86      3.22 o
   3   1   6      707.42      721.82     25.01 o
   4   1   6        8.24        4.97      2.28 o
   5   1   6      194.43      202.08      7.35 o
   6   1   6       42.14       25.74      4.79 o
   7   1   6      139.26      148.49     13.12 o
   8   1   6       13.09       13.25      6.03 o
   9   1   6      581.97      594.29     18.09 o
  10   1   6        5.67        6.84      6.09 o
  11   1   6      270.61      299.01     28.81 o
 -12   2   6      279.10      347.72     17.07 o
 -11   2   6      217.82      199.98     12.98 o
 -10   2   6       27.18       17.41      5.65 o
  -9   2   6       39.72       53.35      7.30 o
  -8   2   6      535.11      498.65     16.52 o
  -7   2   6       41.71       38.41      5.32 o
  -6   2   6      556.52      535.25     13.39 o
  -5   2   6       30.41       35.11      4.42 o
  -4   2   6      227.96      223.66     16.56 o
  -3   2   6      295.59      255.12     10.37 o
  -2   2   6     3372.86     3358.46     37.55 o
  -1   2   6     5912.90     6417.33     62.26 o
   0   2   6     3114.25     3123.44     35.25 o
   1   2   6     2827.94     2942.11     31.29 o
   2   2   6      373.03      412.37     12.60 o
   3   2   6      834.33      870.39     25.96 o
   4   2   6     1023.77     1033.98     18.05 o
   5   2   6        1.28        3.84      2.66 o
   6   2   6        2.00        4.42      3.58 o
   7   2   6        0.64        1.13      3.76 o
   8   2   6       26.93       14.82      4.50 o
   9   2   6     1907.43     1846.78     37.26 o
  10   2   6      109.58      110.15      8.67 o
  11   2   6      123.29      136.25     12.73 o
 -12   3   6      112.35      126.04     13.46 o
 -11   3   6       58.82       77.95      9.41 o
 -10   3   6        8.91        9.13      5.83 o
  -9   3   6       17.58        5.26      4.37 o
  -8   3   6      136.84      119.95     10.44 o
  -7   3   6       79.73       76.95     10.77 o
  -6   3   6     1561.64     1592.10     25.85 o
  -5   3   6      974.44      958.88     18.87 o
  -4   3   6       19.06       19.48      3.77 o
  -3   3   6     4659.31     4924.26     55.98 o
  -2   3   6      207.00      241.83     11.14 o
  -1   3   6      237.64      216.55      8.99 o
   0   3   6        5.83        1.66      2.17 o
   1   3   6     1524.37     1756.27     22.55 o
   2   3   6     2396.43     2552.15     31.11 o
   3   3   6       24.66       21.55      3.90 o
   4   3   6       46.19       39.83      4.65 o
   5   3   6     1167.51     1199.26     20.48 o
   6   3   6       26.76       17.92      3.97 o
   7   3   6      311.98      316.07     15.73 o
   8   3   6        4.36        5.32      4.25 o
   9   3   6       79.77       85.13     10.54 o
  10   3   6       31.98       26.06      5.98 o
  11   3   6       22.32       12.42      7.10 o
 -12   4   6       50.03       46.18      9.09 o
 -11   4   6       66.23       89.07     10.17 o
 -10   4   6      103.66      113.45     11.17 o
  -9   4   6       19.41       12.30      6.28 o
  -8   4   6      201.48      174.03     12.70 o
  -7   4   6      821.24      884.60     23.93 o
  -6   4   6      462.27      461.92     14.98 o
  -5   4   6      194.10      185.09     10.65 o
  -4   4   6      613.89      619.09     15.59 o
  -3   4   6      690.39      776.52     17.41 o
  -2   4   6     2770.26     2927.48     33.78 o
  -1   4   6       44.91       36.89      4.71 o
   0   4   6      237.63      228.14      8.97 o
   1   4   6      291.77      296.77     10.24 o
   2   4   6      338.48      368.03     13.86 o
   3   4   6       72.07       82.70      6.60 o
   4   4   6      197.89      198.21      9.14 o
   5   4   6      120.18      118.44     11.16 o
   6   4   6       13.16        6.14      4.13 o
   7   4   6     1588.29     1586.14     29.18 o
   8   4   6      394.99      373.47     14.75 o
   9   4   6        2.21        3.27      4.95 o
  10   4   6        0.99        2.38      5.68 o
  11   4   6       15.21       10.60      9.48 o
 -11   5   6        0.62        5.24      6.97 o
 -10   5   6      119.88      126.50     12.87 o
  -9   5   6        2.04        1.46      5.85 o
  -8   5   6      441.61      472.06     20.69 o
  -7   5   6      176.41      188.22     19.61 o
  -6   5   6        4.15        1.61      3.82 o
  -5   5   6      186.65      207.01     10.51 o
  -4   5   6      451.31      467.17     14.69 o
  -3   5   6       86.28       84.28      6.71 o
  -2   5   6      222.70      203.66      9.24 o
  -1   5   6      276.94      254.20     11.04 o
   0   5   6       11.91       10.35      2.90 o
   1   5   6      799.84      854.24     19.68 o
   2   5   6       24.92       30.08      4.14 o
   3   5   6     2225.55     2420.01     32.86 o
   4   5   6      251.16      260.60     11.10 o
   5   5   6      134.30      137.16      9.21 o
   6   5   6       24.96       13.49      5.03 o
   7   5   6      285.34      263.02     15.72 o
   8   5   6       31.68       28.19     10.35 o
   9   5   6        4.21       10.92      6.57 o
  10   5   6       16.33       22.29      7.78 o
 -11   6   6       71.92       78.23     11.32 o
 -10   6   6       66.31       69.38     13.65 o
  -9   6   6      205.85      270.53     18.66 o
  -8   6   6      124.61      171.15     15.68 o
  -7   6   6      122.31      121.94     10.72 o
  -6   6   6        8.72        9.39      4.70 o
  -5   6   6      734.73      722.64     17.64 o
  -4   6   6        2.55       -4.10      3.17 o
  -3   6   6       60.49       48.52      7.28 o
  -2   6   6      243.59      263.13     12.11 o
  -1   6   6      658.40      625.39     15.07 o
   0   6   6      403.90      396.44     21.39 o
   1   6   6       11.45        7.13      3.75 o
   2   6   6        3.64        4.30      4.13 o
   3   6   6      107.73       91.13      8.09 o
   4   6   6      160.80      160.89     11.55 o
   5   6   6      306.76      315.58     18.01 o
   6   6   6      137.78      109.63     14.06 o
   7   6   6       28.84        8.84      6.19 o
   8   6   6      132.80      123.13     15.36 o
   9   6   6        4.18        9.41      6.86 o
  10   6   6        1.43       -0.39      7.57 o
 -10   7   6       26.08       14.13      8.50 o
  -9   7   6      138.98      122.06     15.44 o
  -8   7   6       20.68       20.03     10.63 o
  -7   7   6       20.28        9.59      7.01 o
  -6   7   6      234.32      203.67     15.90 o
  -5   7   6      163.88      152.20     13.67 o
  -4   7   6      241.67      241.34     14.89 o
  -3   7   6        0.22       -3.63      4.15 o
  -2   7   6        0.36        0.43      4.29 o
  -1   7   6      372.45      359.47     17.77 o
   0   7   6       48.72       67.57      9.03 o
   1   7   6      178.74      176.77     14.26 o
   2   7   6        0.00       -0.59      4.86 o
   3   7   6       88.04       66.86      8.66 o
   4   7   6       12.86       10.25      7.81 o
   5   7   6      122.89      122.19     15.98 o
   6   7   6       11.62       24.48      9.18 o
   7   7   6      213.44      227.04     24.28 o
   8   7   6        4.21        2.52      7.98 o
   9   7   6       93.13      100.39     14.48 o
  -9   8   6      641.16      802.12     56.89 o
  -8   8   6       37.23       55.05     12.11 o
  -7   8   6       73.61       77.10     13.63 o
  -6   8   6      131.71      163.48     20.88 o
  -5   8   6       55.85       65.60     10.45 o
  -4   8   6       23.18       24.55      6.96 o
  -3   8   6       19.72       22.99      8.92 o
  -2   8   6       92.51       97.36     12.13 o
  -1   8   6      222.01      212.09     16.49 o
   0   8   6     1012.26     1023.50     30.99 o
   1   8   6     1805.72     1901.35     43.83 o
   2   8   6       77.73       80.46     16.57 o
   3   8   6       19.43        7.40      9.62 o
   4   8   6      437.39      455.71     29.11 o
   5   8   6      111.38      113.48     27.93 o
   6   8   6        8.72        3.60      9.31 o
   7   8   6       39.78       57.25     15.52 o
   8   8   6       68.06       82.48     18.50 o
  -8   9   6       22.20       28.33     14.14 o
  -7   9   6        2.01        4.91     11.77 o
  -6   9   6      136.51      130.87     31.23 o
  -5   9   6       53.82       61.90     15.99 o
  -4   9   6       68.42       31.45     10.47 o
  -3   9   6      304.10      289.32     29.14 o
  -2   9   6      470.60      503.79     26.81 o
  -1   9   6      112.20      116.07     13.61 o
   0   9   6        0.18        8.62      7.07 o
   1   9   6      489.14      475.26     37.45 o
   2   9   6        8.24       12.57      7.82 o
   3   9   6       60.72       47.62     12.12 o
   4   9   6       21.82       20.27     10.59 o
   5   9   6       83.39       91.64     18.15 o
   6   9   6        5.50       10.53     12.65 o
   7   9   6       18.33        7.56     10.83 o
  -7  10   6        5.02       11.55     13.84 o
  -6  10   6        3.39        7.08     13.83 o
  -5  10   6        0.05       -1.21      9.63 o
  -4  10   6        0.72       -6.37      8.28 o
  -3  10   6      136.98      120.91     17.37 o
  -2  10   6      344.53      308.87     23.70 o
  -1  10   6      325.02      369.65     24.41 o
   0  10   6       47.81       33.44     10.14 o
   1  10   6      164.33      201.41     18.23 o
   2  10   6      119.27      127.12     17.95 o
   3  10   6        1.64        3.71      9.81 o
   4  10   6        0.13       -4.77     12.88 o
   5  10   6       19.13       -2.12     16.27 o
   6  10   6        3.17       -1.51     11.66 o
  -5  11   6       24.94       12.75     14.71 o
  -4  11   6       61.50       60.96     22.43 o
  -3  11   6       65.76       65.62     16.25 o
  -2  11   6       38.83       24.71     11.49 o
  -1  11   6      350.43      406.03     26.89 o
   0  11   6       33.30       27.00     10.97 o
   1  11   6       11.33       10.25     11.31 o
   2  11   6        3.26        3.54     11.31 o
   3  11   6       16.35       21.41     15.93 o
   4  11   6      172.85      190.63     28.61 o
 -12   1   7        0.57        2.30      6.45 o
 -11   1   7      166.54      184.26     13.34 o
 -10   1   7      121.97      107.50     10.24 o
  -9   1   7      407.62      349.10     17.38 o
  -8   1   7      201.32      189.73     12.49 o
  -7   1   7      734.54      761.54     20.99 o
  -6   1   7       68.04       58.40      5.86 o
  -5   1   7      869.74      868.23     19.37 o
  -4   1   7       69.97       65.13      5.78 o
  -3   1   7      963.69     1081.07     19.94 o
  -2   1   7       27.11       21.31      3.24 o
  -1   1   7      107.41      120.05      7.44 o
   0   1   7        0.25        3.52      2.34 o
   1   1   7     5892.64     6671.78     60.75 o
   2   1   7       50.30       49.56      4.34 o
   3   1   7      265.21      282.44     10.72 o
   4   1   7      392.68      402.85     11.27 o
   5   1   7      141.14      131.89     10.29 o
   6   1   7       94.54       81.14      7.82 o
   7   1   7        0.08        1.24      4.04 o
   8   1   7      382.69      396.38     15.45 o
   9   1   7       22.96       14.23      5.35 o
  10   1   7       85.05       86.31      9.71 o
  11   1   7      317.53      285.78     34.52 o
 -12   2   7        0.18        1.65      6.40 o
 -11   2   7        0.32       -1.61      5.40 o
 -10   2   7        8.36        8.45      5.83 o
  -9   2   7      855.78      809.27     25.46 o
  -8   2   7       20.99       22.12      7.46 o
  -7   2   7       39.41       24.08      5.40 o
  -6   2   7      345.29      358.58     17.76 o
  -5   2   7       15.79       13.83      3.51 o
  -4   2   7       11.82       10.37      3.31 o
  -3   2   7     1450.24     1538.92     25.22 o
  -2   2   7      436.55      419.49     11.32 o
  -1   2   7      821.80     1051.60     18.14 o
   0   2   7      182.58      173.82      7.56 o
   1   2   7      440.27      467.77     16.15 o
   2   2   7       64.56       69.72      5.34 o
   3   2   7     1001.71     1138.02     21.43 o
   4   2   7      464.89      474.42     12.55 o
   5   2   7      120.34      126.51      7.66 o
   6   2   7       12.50       12.95      5.65 o
   7   2   7       49.06       32.57      5.84 o
   8   2   7      186.19      169.25     11.30 o
   9   2   7        0.03       -0.26      5.04 o
  10   2   7       41.53       28.22      6.44 o
  11   2   7        0.09        0.04      7.35 o
 -12   3   7       59.09       71.02     10.03 o
 -11   3   7        0.05        2.90      6.47 o
 -10   3   7      280.65      309.84     17.36 o
  -9   3   7        2.45        5.37      5.26 o
  -8   3   7      135.14      126.10     11.55 o
  -7   3   7      257.14      216.21     13.63 o
  -6   3   7       22.71       24.14      4.88 o
  -5   3   7       52.71       52.10      5.56 o
  -4   3   7       67.28       60.18      6.03 o
  -3   3   7        4.47        3.95      3.07 o
  -2   3   7      167.40      156.33     10.35 o
  -1   3   7      405.33      459.41     15.71 o
   0   3   7      411.38      435.94     11.14 o
   1   3   7      237.19      216.27      8.79 o
   2   3   7     1037.67     1044.77     18.42 o
   3   3   7      669.15      674.14     15.74 o
   4   3   7       22.06       14.96      4.02 o
   5   3   7        4.37        7.97      3.93 o
   6   3   7      420.02      423.88     17.31 o
   7   3   7      249.43      236.98     13.67 o
   8   3   7      131.82      121.65     13.03 o
   9   3   7      144.93      152.55     11.41 o
  10   3   7        0.53       -1.26      5.80 o
  11   3   7        0.19        2.14      9.58 o
 -11   4   7        1.74       -0.23      6.59 o
 -10   4   7       24.76       18.87      8.07 o
  -9   4   7      146.77      129.32     12.05 o
  -8   4   7      347.92      315.08     17.58 o
  -7   4   7      903.78      796.81     23.66 o
  -6   4   7       76.95       85.02      7.84 o
  -5   4   7      454.54      447.14     15.45 o
  -4   4   7       24.54       20.09      4.27 o
  -3   4   7        2.13        1.64      3.52 o
  -2   4   7      646.56      656.95     14.12 o
  -1   4   7        2.04        2.15      2.39 o
   0   4   7       31.90       27.82      4.50 o
   1   4   7      217.50      216.18      9.15 o
   2   4   7        3.75        1.17      2.67 o
   3   4   7      317.23      370.84     13.68 o
   4   4   7       52.33       44.58      5.58 o
   5   4   7       33.29       32.82      5.76 o
   6   4   7      739.18      695.71     21.07 o
   7   4   7        2.04        5.20      5.14 o
   8   4   7        3.92       10.14      5.37 o
   9   4   7      115.81      110.32     12.21 o
  10   4   7        0.54        5.19      7.75 o
 -11   5   7       75.56       59.11     12.87 o
 -10   5   7      138.60      156.34     17.39 o
  -9   5   7      537.37      552.95     23.76 o
  -8   5   7      974.70     1027.21     38.66 o
  -7   5   7        1.33        3.41      4.95 o
  -6   5   7       13.83        2.09      4.78 o
  -5   5   7       41.01       40.00      5.78 o
  -4   5   7     2116.29     2155.14     42.46 o
  -3   5   7     1115.05     1044.44     20.70 o
  -2   5   7        1.11        0.20      3.10 o
  -1   5   7        7.34        9.47      3.53 o
   0   5   7      997.64      973.32     18.07 o
   1   5   7     1013.35     1012.83     19.79 o
   2   5   7     2064.59     2012.31     29.67 o
   3   5   7       87.39       79.19      9.67 o
   4   5   7        2.04       -1.38      3.47 o
   5   5   7      173.37      150.31     12.25 o
   6   5   7      246.99      249.18     18.05 o
   7   5   7      271.98      281.09     19.13 o
   8   5   7       24.97       25.80      8.98 o
   9   5   7       32.65       19.28      8.53 o
  10   5   7        4.42        8.55      8.28 o
 -10   6   7        3.26       -5.18      6.97 o
  -9   6   7       55.77       72.06     14.16 o
  -8   6   7        0.26        1.17      6.03 o
  -7   6   7      199.52      211.25     16.44 o
  -6   6   7      143.69      132.10     11.51 o
  -5   6   7       12.63       12.61      5.34 o
  -4   6   7      165.17      165.17     11.13 o
  -3   6   7       46.33       42.08      6.70 o
  -2   6   7      217.93      202.55     15.15 o
  -1   6   7       28.13       23.28      6.01 o
   0   6   7     1237.13     1277.86     32.25 o
   1   6   7      276.11      234.54     15.68 o
   2   6   7      571.64      536.70     29.43 o
   3   6   7       39.68       31.97      6.29 o
   4   6   7      677.24      671.90     24.74 o
   5   6   7       76.65       61.15     13.58 o
   6   6   7       21.62       11.09      6.45 o
   7   6   7       21.66       17.88      8.61 o
   8   6   7        6.33        4.69      8.39 o
   9   6   7      197.95      196.40     19.01 o
 -10   7   7      304.59      278.78     32.54 o
  -9   7   7       88.02       91.55     14.94 o
  -8   7   7       74.25       63.17     12.52 o
  -7   7   7      110.21       72.23     20.34 o
  -6   7   7       90.26       93.71     11.91 o
  -5   7   7      462.12      458.21     23.87 o
  -4   7   7       29.59       27.02      6.89 o
  -3   7   7        0.06        6.17      5.06 o
  -2   7   7        0.64       -5.45      5.45 o
  -1   7   7       82.47       78.76     10.61 o
   0   7   7     2262.55     2350.23     56.75 o
   1   7   7      100.35       88.82     10.84 o
   2   7   7        9.37       14.93      6.35 o
   3   7   7       10.44       11.14      6.65 o
   4   7   7        8.96       -0.70      6.31 o
   5   7   7      261.15      248.29     25.72 o
   6   7   7        2.12        2.07      8.44 o
   7   7   7       31.11       29.60     10.75 o
   8   7   7        0.56        3.74     10.57 o
   9   7   7       37.62       67.15     15.54 o
  -9   8   7       79.28       56.24     13.74 o
  -8   8   7        7.72        4.56      9.09 o
  -7   8   7        1.74       -0.34     12.42 o
  -6   8   7       83.50       90.97     19.68 o
  -5   8   7        5.36       20.80      8.86 o
  -4   8   7      195.77      199.53     16.87 o
  -3   8   7        7.06        5.15      6.84 o
  -2   8   7      614.80      681.93     30.27 o
  -1   8   7      837.47      906.60     29.89 o
   0   8   7       20.94       17.11      6.91 o
   1   8   7      176.61      176.68     15.62 o
   2   8   7        0.00        1.44      6.34 o
   3   8   7       37.35       27.83     15.83 o
   4   8   7        0.38        0.08      7.67 o
   5   8   7      182.82      154.84     21.61 o
   6   8   7       96.39      110.11     19.75 o
   7   8   7        8.50       10.61     12.26 o
   8   8   7       23.09       17.65     12.74 o
  -8   9   7       78.77      118.68     22.78 o
  -7   9   7       15.16       38.81     16.71 o
  -6   9   7       50.67       45.65     15.08 o
  -5   9   7       12.74       19.64     10.25 o
  -4   9   7        9.09       14.01      9.93 o
  -3   9   7        0.25       -3.23      7.28 o
  -2   9   7        9.43        5.54      7.30 o
  -1   9   7      303.07      362.16     23.42 o
   0   9   7      680.82      727.71     31.38 o
   1   9   7       15.18       18.00      8.62 o
   2   9   7     1258.08     1328.50     45.92 o
   3   9   7       83.19       89.85     15.16 o
   4   9   7       67.65       87.54     18.34 o
   5   9   7        4.40       -3.90     11.00 o
   6   9   7       28.28       28.69     14.13 o
   7   9   7      122.40      134.36     29.25 o
  -6  10   7       35.73       33.74     16.93 o
  -5  10   7       13.29       15.01     12.35 o
  -4  10   7       33.04       19.16     12.08 o
  -3  10   7       74.65       58.64     19.42 o
  -2  10   7       49.99       57.54     11.90 o
  -1  10   7        2.27       -4.23      8.26 o
   0  10   7        5.96       -3.06      7.58 o
   1  10   7        0.07       -0.97      8.13 o
   2  10   7      318.99      293.94     26.30 o
   3  10   7        3.13        9.61     10.55 o
   4  10   7       30.77       61.27     17.38 o
   5  10   7       14.18       -4.68     12.26 o
  -4  11   7        9.49        0.46     11.16 o
  -3  11   7       93.13      127.10     20.05 o
  -2  11   7       76.21       53.60     12.92 o
  -1  11   7        3.51        8.01      9.84 o
   0  11   7        2.38        1.20      9.29 o
   1  11   7       21.35        8.69     12.19 o
   2  11   7      536.21      554.93     37.93 o
   3  11   7       25.50       16.27     13.35 o
 -12   0   8      156.80      140.32     17.41 o
 -11   0   8      488.54      510.63     31.70 o
 -10   0   8       16.61       32.41     10.25 o
  -9   0   8      104.19       67.38     15.39 o
  -8   0   8      101.52      106.01     14.44 o
  -7   0   8      289.17      350.77     49.48 o
  -6   0   8      240.73      232.79     20.29 o
  -5   0   8      961.53      955.45     28.17 o
  -4   0   8      187.93      183.77     14.15 o
  -3   0   8     1094.99     1097.26     29.98 o
  -2   0   8      369.38      383.40     16.07 o
  -1   0   8      230.78      262.56     19.93 o
   0   0   8     1991.02     2151.72     38.03 o
   1   0   8       20.74       46.94      7.68 o
   2   0   8      378.67      377.36     19.38 o
   3   0   8      167.16      150.15     12.22 o
   4   0   8      177.05      160.00     17.85 o
   5   0   8     1629.93     1608.09     86.39 o
   6   0   8      803.75      779.89     33.21 o
   7   0   8       84.08       74.60     12.08 o
   8   0   8       36.00       31.73      9.94 o
   9   0   8      125.50      117.40     21.55 o
  10   0   8       47.63       30.85     12.75 o
  11   0   8      282.48      314.46     33.86 o
 -12   1   8        0.17        1.61      6.67 o
 -11   1   8       30.38       17.60      7.02 o
 -10   1   8       67.01       71.51      9.66 o
  -9   1   8       38.15       40.60      8.95 o
  -8   1   8        2.03        8.44      5.05 o
  -7   1   8      106.57       85.50      9.38 o
  -6   1   8      209.77      191.25     10.49 o
  -5   1   8      138.92      145.62      9.07 o
  -4   1   8       23.56       22.28      4.33 o
  -3   1   8      335.87      336.17     13.40 o
  -2   1   8      368.58      421.11     12.29 o
  -1   1   8      194.41      196.41      9.11 o
   0   1   8      297.13      314.04     10.64 o
   1   1   8      141.98      120.07      6.61 o
   2   1   8      177.18      160.90      9.01 o
   3   1   8     1087.75     1088.49     20.71 o
   4   1   8        4.45        4.19      3.36 o
   5   1   8     2205.59     2258.24     41.71 o
   6   1   8      227.29      259.50     14.32 o
   7   1   8        4.46       -1.52      4.44 o
   8   1   8       58.75       59.73      7.83 o
   9   1   8       10.07       11.66      5.91 o
  10   1   8        6.71        9.92      7.43 o
  11   1   8        7.35        5.62      8.23 o
 -12   2   8       15.97       12.25      8.18 o
 -11   2   8      195.38      189.47     14.78 o
 -10   2   8       41.78       30.36      7.62 o
  -9   2   8       40.15       31.41      7.50 o
  -8   2   8       14.97        5.71      4.73 o
  -7   2   8     1328.61     1225.55     32.12 o
  -6   2   8      647.67      689.91     25.23 o
  -5   2   8      849.27      815.60     27.31 o
  -4   2   8     1244.85     1250.14     23.61 o
  -3   2   8       15.91       10.42      3.53 o
  -2   2   8       18.30       19.19      5.43 o
  -1   2   8      252.66      254.77     11.41 o
   0   2   8       12.47        7.04      2.75 o
   1   2   8      639.18      675.16     14.94 o
   2   2   8     1484.65     1477.65     25.32 o
   3   2   8       10.41        5.89      3.37 o
   4   2   8      403.38      426.66     14.15 o
   5   2   8      631.14      674.86     24.65 o
   6   2   8       31.03       23.42      9.65 o
   7   2   8      150.75      137.53     10.76 o
   8   2   8       32.58       16.68      7.81 o
   9   2   8       62.04       72.02      8.92 o
  10   2   8       22.17       21.04      7.41 o
 -11   3   8        2.92        6.71      7.04 o
 -10   3   8        0.03        0.44      5.78 o
  -9   3   8       28.40       25.03      6.97 o
  -8   3   8        1.50        0.22      5.17 o
  -7   3   8      222.82      252.80     15.68 o
  -6   3   8      440.71      434.59     15.92 o
  -5   3   8       40.28       46.39      6.06 o
  -4   3   8      162.31      148.75      9.64 o
  -3   3   8       25.95       22.41      5.50 o
  -2   3   8       10.39        4.35      3.14 o
  -1   3   8     1765.65     1764.55     26.71 o
   0   3   8       49.86       39.74      4.13 o
   1   3   8       13.43        7.29      2.91 o
   2   3   8       61.02       74.06      6.63 o
   3   3   8      101.81       79.75      7.05 o
   4   3   8      492.19      506.35     15.34 o
   5   3   8        2.09       -4.06      3.71 o
   6   3   8        6.10        7.74      5.00 o
   7   3   8      747.53      818.89     23.48 o
   8   3   8      409.61      432.51     29.26 o
   9   3   8        3.89        4.46      6.98 o
  10   3   8       15.80       20.08     10.61 o
 -11   4   8        2.32       -0.40      7.12 o
 -10   4   8       62.90       49.09      9.10 o
  -9   4   8        5.73        8.97      6.36 o
  -8   4   8      227.12      232.11     15.85 o
  -7   4   8      558.07      534.91     22.76 o
  -6   4   8      773.43      777.71     21.78 o
  -5   4   8      132.85      134.52      9.59 o
  -4   4   8      917.51      946.47     21.50 o
  -3   4   8        6.12        8.57      4.11 o
  -2   4   8       20.58       21.12      4.67 o
  -1   4   8       28.22       15.58      3.72 o
   0   4   8      124.96      134.67      8.43 o
   1   4   8      247.18      280.80     11.99 o
   2   4   8      307.23      319.09     12.66 o
   3   4   8     3287.15     3349.41     45.28 o
   4   4   8       10.00        7.40      4.25 o
   5   4   8      259.74      273.40     15.97 o
   6   4   8       84.50      113.08     13.38 o
   7   4   8     1122.42     1094.50     44.43 o
   8   4   8      204.72      220.68     20.34 o
   9   4   8        6.16        7.88      7.17 o
  10   4   8       26.64       45.47     10.74 o
 -11   5   8        2.13       -1.41      7.72 o
 -10   5   8        1.07        0.10      7.15 o
  -9   5   8      177.46      150.66     16.44 o
  -8   5   8      232.43      265.18     17.69 o
  -7   5   8       51.01       37.52      8.17 o
  -6   5   8      333.78      328.96     17.59 o
  -5   5   8      230.90      223.00     16.82 o
  -4   5   8      168.34      157.86     13.60 o
  -3   5   8      636.20      651.28     24.29 o
  -2   5   8     1685.69     1649.04     30.05 o
  -1   5   8      423.87      420.59     18.84 o
   0   5   8       62.37       69.33      8.85 o
   1   5   8       30.05       20.87      5.73 o
   2   5   8      136.76      148.78     11.34 o
   3   5   8      111.46       94.74      8.98 o
   4   5   8      295.95      281.42     17.37 o
   5   5   8      128.89      114.97     13.54 o
   6   5   8       25.22       28.94      8.21 o
   7   5   8      195.06      211.82     20.49 o
   8   5   8      131.15      139.57     14.66 o
   9   5   8       35.20       36.70     12.76 o
 -10   6   8       61.57       39.58     17.83 o
  -9   6   8      333.58      343.84     24.18 o
  -8   6   8      258.59      251.71     26.19 o
  -7   6   8       65.25       36.56     12.22 o
  -6   6   8       17.78       13.75      7.46 o
  -5   6   8       69.04       47.37      8.18 o
  -4   6   8       80.99       82.58      9.56 o
  -3   6   8        0.16       -2.01      4.40 o
  -2   6   8      603.50      571.39     36.38 o
  -1   6   8       37.87       25.43      7.12 o
   0   6   8      114.80      128.22     12.65 o
   1   6   8     1999.26     2163.85     45.42 o
   2   6   8      190.61      205.73     15.53 o
   3   6   8        1.17        1.68      6.22 o
   4   6   8      451.77      434.85     35.53 o
   5   6   8        1.01       11.87      9.02 o
   6   6   8       66.75       57.41     18.69 o
   7   6   8        2.28       -4.73      8.64 o
   8   6   8        0.63        2.29     10.78 o
   9   6   8      630.68      622.69     35.98 o
  -9   7   8       37.67       37.82     12.31 o
  -8   7   8      295.80      294.25     23.69 o
  -7   7   8      415.04      433.59     28.06 o
  -6   7   8      726.16      776.74     31.07 o
  -5   7   8       33.74       41.70      9.17 o
  -4   7   8       42.28       29.37      8.82 o
  -3   7   8        3.21        9.00      7.44 o
  -2   7   8       15.24        6.76      6.58 o
  -1   7   8      219.37      199.93     16.50 o
   0   7   8       38.54       34.79      8.14 o
   1   7   8      973.31     1020.66     30.89 o
   2   7   8      213.07      260.06     22.79 o
   3   7   8      582.25      498.81     29.66 o
   4   7   8        4.92        7.78      8.25 o
   5   7   8      419.64      393.77     32.75 o
   6   7   8       15.81        6.83     12.09 o
   7   7   8       23.21       31.17     12.08 o
   8   7   8       19.02       27.50     13.82 o
  -8   8   8        6.97        7.93     11.66 o
  -7   8   8       35.76       67.29     17.38 o
  -6   8   8       89.08       97.94     18.85 o
  -5   8   8        8.64        4.48      8.08 o
  -4   8   8      137.48      108.04     13.65 o
  -3   8   8       80.45       64.51     11.46 o
  -2   8   8      274.60      265.04     19.55 o
  -1   8   8      204.94      213.43     17.45 o
   0   8   8      473.70      502.70     26.40 o
   1   8   8      248.00      271.79     19.78 o
   2   8   8       62.90       95.63     13.52 o
   3   8   8        3.53        5.55      8.94 o
   4   8   8       16.97       26.40     12.45 o
   5   8   8       13.91        4.85     20.01 o
   6   8   8      127.26      124.78     20.66 o
   7   8   8       43.84       50.21     16.15 o
  -7   9   8        0.50        3.68     11.14 o
  -6   9   8       54.57       42.46     15.70 o
  -5   9   8      218.82      214.17     22.85 o
  -4   9   8      236.60      300.65     26.33 o
  -3   9   8       86.47       69.64     12.59 o
  -2   9   8       14.38       15.93      8.80 o
  -1   9   8       10.74       11.77      7.96 o
   0   9   8      395.72      411.36     39.99 o
   1   9   8       15.25       16.38      8.70 o
   2   9   8      258.58      204.95     21.57 o
   3   9   8        8.86       14.43      9.93 o
   4   9   8      101.69       87.61     19.79 o
   5   9   8       30.58       32.81     15.61 o
   6   9   8       23.40        8.62     12.57 o
  -5  10   8       12.57       12.14     12.26 o
  -4  10   8      350.16      356.05     36.96 o
  -3  10   8        0.19        2.53     10.54 o
  -2  10   8        0.36       -5.55      8.05 o
  -1  10   8       16.05        7.30      9.20 o
   0  10   8       55.68       57.06     12.16 o
   1  10   8       15.95       18.68     11.64 o
   2  10   8        8.42       13.86     11.03 o
   3  10   8      254.03      256.25     25.56 o
   4  10   8       10.24       10.18     13.53 o
  -2  11   8      124.25      127.59     19.78 o
  -1  11   8        1.80        5.51     10.78 o
   0  11   8      206.42      228.98     30.93 o
   1  11   8       54.00       46.43     15.06 o
 -11   1   9        0.52       -3.58      6.40 o
 -10   1   9       14.39       10.86      6.71 o
  -9   1   9        1.18        2.21      6.21 o
  -8   1   9      201.64      196.86     15.98 o
  -7   1   9       43.70       34.62      7.56 o
  -6   1   9     3922.49     4100.43     54.84 o
  -5   1   9      446.37      436.33     18.10 o
  -4   1   9      210.06      235.33     17.83 o
  -3   1   9      468.53      464.82     15.84 o
  -2   1   9        0.01        0.68      3.18 o
  -1   1   9      416.45      408.96     15.37 o
   0   1   9      974.14      974.75     17.63 o
   1   1   9        0.12       -0.79      2.57 o
   2   1   9      163.43      181.80     10.24 o
   3   1   9     2764.21     2848.25     39.77 o
   4   1   9     5818.96     6031.24     93.33 o
   5   1   9     1985.64     2069.72     39.95 o
   6   1   9      407.92      418.39     19.73 o
   7   1   9       17.29       24.29      6.63 o
   8   1   9       47.11       43.45      8.10 o
   9   1   9       30.79       22.48      7.29 o
  10   1   9        4.21       -4.76      7.95 o
 -11   2   9       17.47       18.84      8.07 o
 -10   2   9        6.90        6.31      6.65 o
  -9   2   9       64.16       44.11      8.56 o
  -8   2   9      191.84      204.51     15.01 o
  -7   2   9       64.32       44.56      7.95 o
  -6   2   9       46.71       36.57      6.06 o
  -5   2   9     2127.81     2155.55     34.80 o
  -4   2   9      884.76      877.87     26.03 o
  -3   2   9        3.73        4.24      3.73 o
  -2   2   9       74.44       74.54      7.70 o
  -1   2   9      583.30      579.67     14.58 o
   0   2   9       55.01       54.38      6.69 o
   1   2   9     1731.78     1781.46     25.34 o
   2   2   9      155.34      170.31     11.75 o
   3   2   9      637.53      641.18     21.11 o
   4   2   9     1621.89     1642.40     32.03 o
   5   2   9        4.12        0.56      4.71 o
   6   2   9     2341.51     2470.44     45.67 o
   7   2   9        0.64       -2.32      5.05 o
   8   2   9       34.99       29.09      8.66 o
   9   2   9       18.00        8.62      7.86 o
  10   2   9       21.04       28.88      9.38 o
 -11   3   9        1.60       -1.63      6.85 o
 -10   3   9        6.52        3.42      6.79 o
  -9   3   9       20.94       18.77      7.30 o
  -8   3   9      814.50      760.15     35.30 o
  -7   3   9      455.53      398.09     20.76 o
  -6   3   9       42.13       39.47      6.98 o
  -5   3   9      209.49      203.83     11.94 o
  -4   3   9     1202.90     1224.07     25.14 o
  -3   3   9     1211.03     1286.33     25.53 o
  -2   3   9      168.57      158.91     10.35 o
  -1   3   9       43.82       42.19      5.05 o
   0   3   9       56.30       52.68      5.48 o
   1   3   9       12.02       11.94      4.02 o
   2   3   9     2130.20     2246.24     35.10 o
   3   3   9     1703.48     1727.70     39.30 o
   4   3   9       63.81       46.75      6.37 o
   5   3   9      511.73      513.24     29.58 o
   6   3   9      407.14      428.55     23.60 o
   7   3   9       55.99       40.65      9.45 o
   8   3   9       91.95       84.28     20.28 o
   9   3   9        2.83        7.29      7.14 o
  10   3   9       16.99       22.39     22.87 o
 -11   4   9        5.87        2.34      8.14 o
 -10   4   9       34.34       22.48      8.49 o
  -9   4   9       59.45       56.57     10.71 o
  -8   4   9      501.35      526.01     25.00 o
  -7   4   9      744.76      797.27     26.19 o
  -6   4   9      304.14      280.81     16.03 o
  -5   4   9      357.33      352.70     16.02 o
  -4   4   9      636.56      625.10     19.50 o
  -3   4   9      610.91      592.69     18.35 o
  -2   4   9      447.57      522.57     17.93 o
  -1   4   9        6.52        4.96      4.26 o
   0   4   9       78.76       78.20      8.39 o
   1   4   9     2164.64     2210.42     47.58 o
   2   4   9     2763.10     2761.19     47.20 o
   3   4   9     1757.53     1849.11     35.08 o
   4   4   9     1091.07     1129.01     30.15 o
   5   4   9       50.60       50.97      9.54 o
   6   4   9       40.48       48.20      9.76 o
   7   4   9       61.70       89.47     17.05 o
   8   4   9       45.14       42.95     13.36 o
   9   4   9       13.36       21.78     11.49 o
 -10   5   9       16.14       17.52      8.97 o
  -9   5   9       13.81       20.75      9.26 o
  -8   5   9       84.61       96.70     14.24 o
  -7   5   9       79.55       84.42     12.63 o
  -6   5   9      606.87      590.16     26.80 o
  -5   5   9       57.55       37.74      7.32 o
  -4   5   9      105.30      105.49     10.65 o
  -3   5   9      942.90      980.18     25.83 o
  -2   5   9       30.24       32.05      6.73 o
  -1   5   9     2026.29     2177.83     56.65 o
   0   5   9       14.04        7.76      5.82 o
   1   5   9      701.59      711.10     24.25 o
   2   5   9      474.86      485.95     25.65 o
   3   5   9       10.27       12.27      5.89 o
   4   5   9      225.34      229.03     19.44 o
   5   5   9       13.72        4.84      8.40 o
   6   5   9        9.66       14.43      9.27 o
   7   5   9        2.75       -2.52      9.70 o
   8   5   9      410.51      418.44     32.13 o
   9   5   9      271.67      295.60     27.05 o
 -10   6   9       14.71       15.18     10.77 o
  -9   6   9        5.10        9.62      9.45 o
  -8   6   9        2.72        3.21      7.99 o
  -7   6   9       17.50        5.49      7.81 o
  -6   6   9       52.10       25.89      8.55 o
  -5   6   9       37.53       38.28      9.15 o
  -4   6   9        7.45        5.90      6.41 o
  -3   6   9       34.22       20.07      7.89 o
  -2   6   9      667.99      637.85     27.15 o
  -1   6   9      221.73      206.75     16.25 o
   0   6   9       39.76       41.64      8.70 o
   1   6   9      118.28      119.04     16.89 o
   2   6   9       11.76        7.43      6.74 o
   3   6   9      180.81      163.83     17.73 o
   4   6   9       33.39       25.80      9.29 o
   5   6   9        0.77        0.15      8.33 o
   6   6   9       17.26       10.70     12.53 o
   7   6   9        3.99        3.14      9.51 o
   8   6   9       84.65       70.29     17.41 o
  -9   7   9       33.96        7.48     11.41 o
  -8   7   9       90.04      115.98     20.71 o
  -7   7   9        6.36        6.66     11.01 o
  -6   7   9        2.34       10.64     10.21 o
  -5   7   9        2.36        0.90      9.33 o
  -4   7   9       10.17        8.92      7.70 o
  -3   7   9      134.95      137.56     17.27 o
  -2   7   9      781.71      869.70     29.74 o
  -1   7   9     1816.40     1845.64     56.18 o
   0   7   9      596.90      617.92     34.85 o
   1   7   9      253.52      221.17     17.67 o
   2   7   9        0.15       -6.28      6.00 o
   3   7   9      154.14      149.01     18.02 o
   4   7   9       49.42       44.64     13.68 o
   5   7   9        3.59        0.91     10.07 o
   6   7   9      125.77      133.32     20.89 o
   7   7   9      175.76      188.95     27.27 o
  -8   8   9      114.46      115.41     21.77 o
  -7   8   9       37.73       32.19     18.25 o
  -6   8   9       15.22       14.93     11.73 o
  -5   8   9       37.84       32.10     12.39 o
  -4   8   9      476.54      535.52     33.24 o
  -3   8   9      120.49      134.75     15.29 o
  -2   8   9        2.74        0.80      7.38 o
  -1   8   9       29.74       21.55      8.47 o
   0   8   9       47.69       45.22     10.24 o
   1   8   9      298.84      314.92     22.85 o
   2   8   9       73.37       76.33     15.60 o
   3   8   9        0.16       -4.08      8.68 o
   4   8   9        2.13       -4.63     13.19 o
   5   8   9       12.63       14.94     11.94 o
   6   8   9      202.95      158.86     39.14 o
  -6   9   9        2.03        0.02     13.02 o
  -5   9   9        1.63        0.20     10.07 o
  -4   9   9        8.52       -0.01      9.90 o
  -3   9   9       12.31       11.73      8.69 o
  -2   9   9       31.31       28.22      9.91 o
  -1   9   9       53.26       40.43     10.91 o
   0   9   9      199.46      216.94     19.54 o
   1   9   9      740.25      733.52     34.40 o
   2   9   9      296.92      308.53     26.71 o
   3   9   9       72.85       60.21     30.49 o
   4   9   9        7.26        7.33     12.57 o
   5   9   9        0.20       -7.26     11.20 o
  -4  10   9        6.91       17.15     12.10 o
  -3  10   9       45.77       20.03     17.68 o
  -2  10   9       18.25       12.59     10.21 o
  -1  10   9       62.76       56.46     12.67 o
   0  10   9      123.47      103.08     15.12 o
   1  10   9       10.63       17.34     13.03 o
   2  10   9        0.32       -3.12     10.79 o
   3  10   9        0.06      -16.07     12.05 o
 -11   0  10       10.10       11.56     12.74 o
 -10   0  10       66.90       29.09     12.08 o
  -9   0  10      160.99      166.99     20.91 o
  -8   0  10      438.89      371.08     46.84 o
  -7   0  10     2191.94     2258.20     67.73 o
  -6   0  10      457.45      449.69     25.80 o
  -5   0  10     2747.63     2889.28     60.87 o
  -4   0  10      855.85      832.57     39.81 o
  -3   0  10     1031.60     1042.44     41.34 o
  -2   0  10       47.64       58.49      9.51 o
  -1   0  10     2363.14     2395.85     77.80 o
   0   0  10       80.85       84.40      9.47 o
   1   0  10     2038.47     1960.88     39.18 o
   2   0  10       60.49       67.04     10.24 o
   3   0  10      114.53      129.43     15.89 o
   4   0  10     1390.25     1356.81     37.08 o
   5   0  10     1733.75     1741.30     53.48 o
   6   0  10     1198.10     1264.97     44.87 o
   7   0  10      189.79      160.53     27.71 o
   8   0  10       83.32       82.24     21.99 o
   9   0  10       32.35       22.87     15.83 o
  10   0  10        1.24      -17.59     13.19 o
 -11   1  10       35.65       40.40     10.10 o
 -10   1  10      158.97      153.88     14.27 o
  -9   1  10      219.48      215.23     16.23 o
  -8   1  10      189.92      178.60     14.95 o
  -7   1  10      365.97      386.27     20.97 o
  -6   1  10     3602.01     3761.32     63.76 o
  -5   1  10        0.51       -6.16      4.01 o
  -4   1  10     3992.24     4058.34     67.37 o
  -3   1  10     2613.92     2650.11     40.29 o
  -2   1  10        1.37        1.07      3.71 o
  -1   1  10       78.36       51.53     12.68 o
   0   1  10     1980.26     2041.03     28.69 o
   1   1  10      350.05      353.04     15.17 o
   2   1  10      189.08      172.84     10.78 o
   3   1  10      182.03      177.55     10.74 o
   4   1  10      384.58      383.13     20.78 o
   5   1  10      842.93      888.52     25.89 o
   6   1  10      803.22      878.71     30.13 o
   7   1  10      538.91      561.53     38.95 o
   8   1  10      269.53      301.65     25.62 o
   9   1  10       84.45       93.69     43.32 o
 -11   2  10       45.52       52.73     10.95 o
 -10   2  10       51.09       64.69     11.03 o
  -9   2  10      104.63      117.22     15.87 o
  -8   2  10      746.17      788.67     26.53 o
  -7   2  10      430.65      452.59     23.11 o
  -6   2  10      257.22      246.83     13.75 o
  -5   2  10     2801.74     2909.77     43.72 o
  -4   2  10     2799.64     2847.42     62.91 o
  -3   2  10      207.01      227.91     12.58 o
  -2   2  10      982.06      998.98     22.53 o
  -1   2  10      261.06      279.25     15.16 o
   0   2  10      208.50      232.52     14.59 o
   1   2  10      195.81      173.88     15.07 o
   2   2  10     1806.91     1762.07     47.96 o
   3   2  10      384.21      402.27     18.24 o
   4   2  10      996.18     1087.78     29.29 o
   5   2  10      252.11      244.95     18.47 o
   6   2  10        0.49       -3.64      5.87 o
   7   2  10      209.32      166.93     20.10 o
   8   2  10        7.82        3.09      8.66 o
   9   2  10       43.48       57.89     13.68 o
 -11   3  10        4.74       11.20      8.36 o
 -10   3  10       88.04      116.45     13.76 o
  -9   3  10      618.97      649.00     27.62 o
  -8   3  10        9.66       10.63      6.91 o
  -7   3  10        1.24       -0.45      5.79 o
  -6   3  10        0.29       -1.74      5.39 o
  -5   3  10      807.56      791.15     24.38 o
  -4   3  10       14.91       12.41      5.05 o
  -3   3  10     1348.67     1398.60     28.01 o
  -2   3  10      194.44      176.04     14.13 o
  -1   3  10      513.57      492.73     25.83 o
   0   3  10      210.64      165.20     13.93 o
   1   3  10      161.28      153.82     16.70 o
   2   3  10     1493.53     1619.52     38.07 o
   3   3  10       60.81       76.75      9.96 o
   4   3  10       37.00       27.08      8.53 o
   5   3  10       61.03       59.75     13.33 o
   6   3  10      402.94      384.45     30.31 o
   7   3  10      312.06      265.72     24.98 o
   8   3  10       51.28       60.41     14.30 o
   9   3  10       16.31       18.57     20.23 o
 -10   4  10      169.61      155.32     19.71 o
  -9   4  10      204.20      232.81     20.76 o
  -8   4  10      232.43      216.73     19.81 o
  -7   4  10       58.51       45.00     10.21 o
  -6   4  10       91.78      103.91     12.12 o
  -5   4  10        3.87        5.81      5.55 o
  -4   4  10       40.80       34.55      9.48 o
  -3   4  10     1057.16     1051.66     30.31 o
  -2   4  10     1314.75     1389.68     35.48 o
  -1   4  10      343.77      374.06     21.09 o
   0   4  10       40.91       54.74      9.02 o
   1   4  10       35.64       18.51      7.11 o
   2   4  10       87.27       92.18     17.14 o
   3   4  10      352.71      364.59     20.68 o
   4   4  10       50.87       28.89     12.89 o
   5   4  10       29.72       37.81     11.94 o
   6   4  10      264.97      301.11     38.04 o
   7   4  10       31.09       25.23     10.45 o
   8   4  10       67.64       86.26     16.72 o
   9   4  10       62.92       54.88     15.11 o
 -10   5  10       92.20      105.38     16.27 o
  -9   5  10       46.59       45.58     11.58 o
  -8   5  10       15.06        7.60      8.60 o
  -7   5  10       57.73       27.28     16.79 o
  -6   5  10        5.05        3.81      6.08 o
  -5   5  10      203.71      202.52     14.73 o
  -4   5  10       11.74       17.37      7.57 o
  -3   5  10      224.37      214.76     16.99 o
  -2   5  10     1009.66      952.31     29.89 o
  -1   5  10       32.54       19.67      8.57 o
   0   5  10     1311.99     1369.79     42.72 o
   1   5  10      261.31      275.15     18.72 o
   2   5  10      329.69      345.85     20.64 o
   3   5  10       11.31        2.75      8.32 o
   4   5  10       52.36       65.24     18.59 o
   5   5  10      233.97      276.51     27.51 o
   6   5  10        0.00       -3.50      9.89 o
   7   5  10        1.81        0.88     10.02 o
   8   5  10        2.26        0.00     12.74 o
  -9   6  10        5.04        1.45     12.02 o
  -8   6  10       51.51       14.64     18.91 o
  -7   6  10      159.80      133.12     20.91 o
  -6   6  10      117.37      133.76     17.24 o
  -5   6  10       56.98       70.44     13.45 o
  -4   6  10      302.90      352.63     43.67 o
  -3   6  10      390.90      356.76     21.93 o
  -2   6  10       74.80       59.92     10.50 o
  -1   6  10      467.26      489.11     25.51 o
   0   6  10     1056.38     1093.34     41.01 o
   1   6  10       29.46       23.12      7.91 o
   2   6  10       35.47       33.78      8.85 o
   3   6  10      209.77      204.89     20.21 o
   4   6  10      351.20      428.53     49.04 o
   5   6  10        0.35        1.75     10.10 o
   6   6  10      140.24      137.99     20.77 o
   7   6  10      109.51      131.11     21.45 o
   8   6  10      126.13      129.69     21.84 o
  -8   7  10       38.75       33.83     15.02 o
  -7   7  10        9.64       12.72     12.57 o
  -6   7  10       33.72       42.94     17.81 o
  -5   7  10      335.76      313.18     25.91 o
  -4   7  10      797.11      823.72     32.38 o
  -3   7  10        0.01        3.49      6.76 o
  -2   7  10       44.68       30.36     10.28 o
  -1   7  10       63.29       52.91     10.83 o
   0   7  10       20.70       31.65      9.40 o
   1   7  10        2.65        6.49      7.28 o
   2   7  10       34.75       24.71     10.14 o
   3   7  10       33.92       26.37     10.05 o
   4   7  10      642.12      668.60     45.54 o
   5   7  10       48.56       21.77     16.05 o
   6   7  10      205.78      189.15     25.03 o
   7   7  10       49.04       69.39     28.15 o
  -7   8  10        1.36       -8.75     11.71 o
  -6   8  10        1.86       -7.02     11.71 o
  -5   8  10       14.03       17.01     10.92 o
  -4   8  10        7.51        6.69      9.81 o
  -3   8  10      201.47      181.13     17.60 o
  -2   8  10      414.86      444.93     26.69 o
  -1   8  10        3.91        5.82      7.61 o
   0   8  10       88.00       77.17     13.15 o
   1   8  10       22.42       13.38      9.65 o
   2   8  10       70.09       48.86     13.43 o
   3   8  10       35.12       38.14     12.91 o
   4   8  10        2.50        1.97     12.76 o
   5   8  10       18.21       14.04     12.90 o
   6   8  10       30.64       42.65     16.15 o
  -5   9  10        1.19        0.92     10.24 o
  -4   9  10       56.97       33.58     13.01 o
  -3   9  10      153.51      138.09     16.90 o
  -2   9  10        1.49        3.84      9.00 o
  -1   9  10        0.02       -3.69      9.26 o
   0   9  10        8.95        9.06      9.61 o
   1   9  10        9.14        4.95     10.60 o
   2   9  10       23.02       14.39     10.55 o
   3   9  10        8.61       -3.55     11.95 o
   4   9  10        1.73        2.36     12.77 o
  -3  10  10       21.94       31.21     15.03 o
  -2  10  10      412.02      425.63     32.31 o
  -1  10  10        5.40        3.24     10.47 o
   0  10  10        1.29      -11.35     10.39 o
   1  10  10       11.24       -3.71     10.94 o
 -10   1  11        0.93       -6.14      7.49 o
  -9   1  11        0.31        0.99      7.22 o
  -8   1  11        6.56       12.13      6.91 o
  -7   1  11      366.38      391.35     26.39 o
  -6   1  11      146.83      132.99     10.78 o
  -5   1  11      427.54      423.08     18.17 o
  -4   1  11     1689.49     1712.34     37.50 o
  -3   1  11        5.61        9.57      5.19 o
  -2   1  11      197.69      161.54     14.06 o
  -1   1  11       15.45        5.79      5.39 o
   0   1  11        5.20        2.81      5.22 o
   1   1  11        6.00        6.52      5.52 o
   2   1  11        1.52        5.77      5.36 o
   3   1  11       22.25       16.12      6.51 o
   4   1  11      406.59      406.76     36.94 o
   5   1  11      314.86      368.02     29.84 o
   6   1  11     2062.75     2382.98     69.04 o
   7   1  11        1.37        3.36      9.19 o
   8   1  11       73.73      106.36     17.83 o
   9   1  11      114.67      150.24     32.99 o
 -10   2  11      106.78       96.76     15.68 o
  -9   2  11      282.12      302.19     28.31 o
  -8   2  11       69.68       52.24     14.16 o
  -7   2  11      180.03      147.23     13.90 o
  -6   2  11        0.33       -4.00      5.38 o
  -5   2  11      214.29      215.21     16.31 o
  -4   2  11       69.30       74.81      9.35 o
  -3   2  11        4.04       -4.59      4.80 o
  -2   2  11       12.88       20.16      7.07 o
  -1   2  11      500.70      428.47     22.76 o
   0   2  11        6.63        5.05      5.56 o
   1   2  11        6.97        0.01      5.08 o
   2   2  11      863.13      859.99     26.89 o
   3   2  11      220.00      225.37     16.57 o
   4   2  11      245.04      212.98     41.12 o
   5   2  11       91.86       90.21     16.71 o
   6   2  11       16.72        2.62      9.19 o
   7   2  11       64.57       72.24     16.27 o
   8   2  11      156.16      150.43     20.33 o
   9   2  11       10.61        9.90     12.53 o
 -10   3  11      191.58      242.40     21.98 o
  -9   3  11      268.15      311.80     28.72 o
  -8   3  11      178.90      213.60     28.44 o
  -7   3  11      299.64      330.20     24.18 o
  -6   3  11        3.38        0.12      6.12 o
  -5   3  11        7.65        3.60      5.26 o
  -4   3  11       54.34       52.48      9.45 o
  -3   3  11      197.55      185.61     15.82 o
  -2   3  11     2239.27     2194.91     47.26 o
  -1   3  11      772.06      743.92     35.68 o
   0   3  11      725.22      655.39     26.19 o
   1   3  11        6.90        6.02      5.63 o
   2   3  11      756.49      760.82     25.80 o
   3   3  11        0.67        7.14      6.50 o
   4   3  11        1.31        4.64      8.55 o
   5   3  11        7.71       13.31      9.63 o
   6   3  11      121.56      122.92     41.56 o
   7   3  11      203.43      210.94     63.55 o
   8   3  11      511.45      504.04     38.04 o
 -10   4  11       39.57       41.04     11.96 o
  -9   4  11      104.24       58.89     20.22 o
  -8   4  11      193.96      199.77     19.88 o
  -7   4  11      111.69      137.25     17.07 o
  -6   4  11      219.73      253.34     22.03 o
  -5   4  11       22.15       20.67      8.03 o
  -4   4  11      441.84      462.82     26.15 o
  -3   4  11      879.79      838.91     28.42 o
  -2   4  11     1515.04     1516.53     38.82 o
  -1   4  11       17.72       22.31      7.10 o
   0   4  11      422.58      388.42     22.33 o
   1   4  11      102.52      100.37     12.35 o
   2   4  11       41.81       28.14      7.81 o
   3   4  11       17.29       14.60      9.31 o
   4   4  11      419.94      431.80     38.92 o
   5   4  11       62.57       81.99     18.25 o
   6   4  11       50.01       41.23     27.27 o
   7   4  11      130.14      135.08     42.66 o
   8   4  11      541.21      669.46     58.27 o
  -9   5  11       15.48       12.31     12.08 o
  -8   5  11      116.42      127.62     24.63 o
  -7   5  11        2.75       -4.75     10.56 o
  -6   5  11      101.14       95.45     14.99 o
  -5   5  11      229.64      218.18     22.66 o
  -4   5  11      486.80      480.52     26.15 o
  -3   5  11      340.16      348.13     22.47 o
  -2   5  11        0.63        4.29      6.19 o
  -1   5  11       42.59       33.97      8.57 o
   0   5  11      407.74      397.49     23.26 o
   1   5  11       13.05       11.91      6.72 o
   2   5  11        0.93        1.55      6.30 o
   3   5  11       48.71       41.60     11.03 o
   4   5  11       17.24       11.56     10.87 o
   5   5  11        0.01        1.58      9.08 o
   6   5  11       91.69       80.67     27.27 o
   7   5  11       74.22      100.95     20.21 o
  -8   6  11        3.73        1.21     11.66 o
  -7   6  11      141.30      170.97     34.52 o
  -6   6  11       86.48      100.55     29.25 o
  -5   6  11       41.65       36.20     16.31 o
  -4   6  11        2.21       -2.32      6.81 o
  -3   6  11        0.05       -1.07      7.04 o
  -2   6  11      265.69      254.86     29.07 o
  -1   6  11       81.10       70.10     11.32 o
   0   6  11     1119.93     1091.65     34.26 o
   1   6  11        0.77       -2.56      6.87 o
   2   6  11       58.29       35.57     11.23 o
   3   6  11       41.54       42.26     12.00 o
   4   6  11        4.31        3.56     10.45 o
   5   6  11      139.75       80.09     21.99 o
   6   6  11       15.54       31.32     14.77 o
   7   6  11       28.00       19.30     13.40 o
  -7   7  11       32.02       23.75     14.31 o
  -6   7  11       16.34       33.44     14.90 o
  -5   7  11       11.62        3.67      8.85 o
  -4   7  11       37.48       31.25      9.91 o
  -3   7  11       10.35       11.29      8.51 o
  -2   7  11       88.78       81.87     13.06 o
  -1   7  11      115.16      110.09     24.63 o
   0   7  11      183.59      200.85     18.30 o
   1   7  11        2.34        7.74      7.55 o
   2   7  11       23.55       22.99     10.97 o
   3   7  11      136.17      120.28     17.78 o
   4   7  11        0.50        5.63     11.73 o
   5   7  11       83.19       58.08     16.59 o
   6   7  11       19.05        2.47     12.97 o
  -6   8  11      110.07      127.37     30.35 o
  -5   8  11      165.98      172.35     44.67 o
  -4   8  11        3.06        8.39     10.91 o
  -3   8  11      145.26      149.77     17.29 o
  -2   8  11      673.08      774.23     36.25 o
  -1   8  11       18.96       16.66      9.34 o
   0   8  11        3.07        4.87      8.16 o
   1   8  11       20.60       10.03     10.46 o
   2   8  11        0.45      -11.96      8.97 o
   3   8  11       58.37       50.73     17.10 o
   4   8  11       11.03       16.36     14.13 o
  -4   9  11      243.77      247.53     25.75 o
  -3   9  11        0.20       -1.04     10.77 o
  -2   9  11        1.90        5.50      9.71 o
  -1   9  11       31.47       30.24     10.92 o
   0   9  11       96.64       65.82     14.03 o
   1   9  11       73.00       88.03     17.20 o
   2   9  11      123.26      117.87     20.21 o
   3   9  11       29.75       11.01     14.13 o
 -10   0  12       24.95       23.31     18.03 o
  -9   0  12      724.35      991.76     65.53 o
  -8   0  12       58.49       56.73     21.11 o
  -7   0  12       39.54       71.25     21.55 o
  -6   0  12      154.04      144.94     21.77 o
  -5   0  12      217.56      225.17     25.81 o
  -4   0  12      158.55      104.14     18.32 o
  -3   0  12      189.24      171.97     22.16 o
  -2   0  12      622.69      543.64     37.78 o
  -1   0  12     1682.74     1492.93     53.90 o
   0   0  12       93.86      109.09     17.83 o
   1   0  12      278.15      250.88     45.52 o
   2   0  12      371.20      424.29     32.95 o
   3   0  12       26.75       48.09     13.82 o
   4   0  12        3.79       12.75     14.51 o
   5   0  12       67.09      109.51     25.07 o
   6   0  12       33.00       15.39     15.39 o
   7   0  12       23.56       16.71     14.95 o
   8   0  12       11.85       11.00     16.27 o
 -10   1  12        0.10        2.46     10.07 o
  -9   1  12        1.44      -14.82      9.48 o
  -8   1  12       58.58       83.30     27.71 o
  -7   1  12      178.30      159.21     21.77 o
  -6   1  12       37.52       40.30     10.77 o
  -5   1  12       98.88      122.87     13.81 o
  -4   1  12        6.56        7.78      6.38 o
  -3   1  12      215.18      221.83     17.51 o
  -2   1  12        0.77        0.48      5.60 o
  -1   1  12       20.06        4.54      5.68 o
   0   1  12       76.06       56.12      9.78 o
   1   1  12      473.47      414.83     23.10 o
   2   1  12       32.27       29.69      7.59 o
   3   1  12       95.28       87.29     11.22 o
   4   1  12       65.36       64.99     15.28 o
   5   1  12      104.98       86.20     16.01 o
   6   1  12       30.89       13.59     17.37 o
   7   1  12        0.98       -1.41      9.31 o
   8   1  12       49.98       30.54     13.53 o
 -10   2  12        0.86        6.44     16.49 o
  -9   2  12        0.07       -2.19      9.93 o
  -8   2  12      191.12      169.24     30.13 o
  -7   2  12        0.23       12.75     16.49 o
  -6   2  12        5.21        3.95      7.94 o
  -5   2  12      311.56      310.54     21.10 o
  -4   2  12       51.26       33.92      8.59 o
  -3   2  12      206.23      201.94     16.75 o
  -2   2  12     1080.77      996.72     37.10 o
  -1   2  12        0.19       -1.30      5.28 o
   0   2  12       33.89       15.61     11.68 o
   1   2  12       38.98       25.52      8.08 o
   2   2  12      168.72      152.34     14.57 o
   3   2  12       21.83       20.97      9.30 o
   4   2  12       10.30       13.78      9.27 o
   5   2  12        8.45       16.25      9.82 o
   6   2  12       35.32       42.22     13.06 o
   7   2  12      106.68      136.17     42.66 o
   8   2  12      545.57      562.15     42.00 o
  -9   3  12       13.60        2.55     11.63 o
  -8   3  12        1.68       -0.30      9.48 o
  -7   3  12      149.10      120.54     26.39 o
  -6   3  12       19.63       22.42     12.75 o
  -5   3  12       36.76       16.17      8.89 o
  -4   3  12      106.14      109.52     13.52 o
  -3   3  12       27.05       44.30      9.65 o
  -2   3  12      317.11      370.14     28.69 o
  -1   3  12        1.04       -2.89      5.80 o
   0   3  12      292.22      243.62     18.48 o
   1   3  12       97.95       89.75     11.84 o
   2   3  12      158.33      160.79     18.66 o
   3   3  12        0.05        5.49      8.32 o
   4   3  12       99.32       73.66     16.01 o
   5   3  12       44.26       50.52     20.45 o
   6   3  12       86.30       80.07     29.69 o
   7   3  12      264.77      245.85     27.05 o
   8   3  12        0.00       -4.70     11.35 o
  -9   4  12      115.73       99.90     20.04 o
  -8   4  12       80.44       61.20     23.53 o
  -7   4  12      145.25      126.43     40.02 o
  -6   4  12        0.00       -4.10      8.17 o
  -5   4  12       17.35       13.60      8.11 o
  -4   4  12       16.70       14.32     11.11 o
  -3   4  12      249.65      244.82     18.92 o
  -2   4  12      490.54      403.21     23.92 o
  -1   4  12       80.22       53.47     14.85 o
   0   4  12      374.94      367.64     22.71 o
   1   4  12      190.55      186.06     23.42 o
   2   4  12        3.29        3.19      6.82 o
   3   4  12      500.24      514.73     37.90 o
   4   4  12       79.84       80.69     18.03 o
   5   4  12      102.85      140.44     20.98 o
   6   4  12       36.29       32.75     12.71 o
   7   4  12      215.57      232.39     34.30 o
  -8   5  12      140.11      147.75     23.85 o
  -7   5  12       49.02       46.31     15.34 o
  -6   5  12       22.25       19.35     13.15 o
  -5   5  12        6.26        3.15      8.11 o
  -4   5  12       15.26       10.84      8.06 o
  -3   5  12        5.05        4.22      7.94 o
  -2   5  12        3.07        4.21      7.23 o
  -1   5  12      106.09      106.05     19.04 o
   0   5  12       23.67       19.54      8.56 o
   1   5  12      134.71      140.09     14.97 o
   2   5  12       15.73       11.56     10.07 o
   3   5  12        0.51       10.84      9.72 o
   4   5  12       77.34       74.10     17.26 o
   5   5  12        8.78       24.92     13.02 o
   6   5  12      148.60      149.53     22.99 o
   7   5  12        0.19        5.28     12.02 o
  -8   6  12       32.77       53.50     16.89 o
  -7   6  12       50.67       31.09     13.85 o
  -6   6  12      130.96      114.40     21.61 o
  -5   6  12       81.13       76.28     14.93 o
  -4   6  12       24.02       20.17      9.19 o
  -3   6  12       31.07       22.40      9.17 o
  -2   6  12        0.32        4.57      7.35 o
  -1   6  12      811.61      781.23     33.14 o
   0   6  12     1005.68      983.96     38.22 o
   1   6  12        5.69        5.87      7.89 o
   2   6  12      264.33      286.42     38.64 o
   3   6  12      280.92      306.11     39.58 o
   4   6  12      146.93      149.62     23.97 o
   5   6  12      128.48      127.96     22.37 o
   6   6  12       59.38       56.08     17.10 o
  -6   7  12      184.98      205.26     28.24 o
  -5   7  12       18.18       12.98     10.77 o
  -4   7  12       27.00       26.44     12.84 o
  -3   7  12        4.41        6.89      9.08 o
  -2   7  12      519.98      527.88     29.73 o
  -1   7  12       17.66       21.48      9.13 o
   0   7  12       86.98       70.57     17.65 o
   1   7  12       60.26       84.86     16.11 o
   2   7  12       30.59       46.60     13.00 o
   3   7  12       73.07      102.43     27.49 o
   4   7  12        8.58        0.38     13.02 o
   5   7  12       39.49       30.12     16.95 o
  -5   8  12        0.00       -1.78     10.84 o
  -4   8  12      107.59       74.12     16.20 o
  -3   8  12       28.34       14.36     10.34 o
  -2   8  12      506.39      589.95     32.63 o
  -1   8  12        4.60        9.70      9.58 o
   0   8  12       26.63       40.87     11.77 o
   1   8  12      153.77      140.49     20.69 o
   2   8  12       21.13       27.19     13.40 o
   3   8  12       24.13       23.41     20.89 o
  -2   9  12        7.92        0.13     10.28 o
  -1   9  12       83.74       44.66     14.79 o
   0   9  12      214.26      255.66     27.53 o
  -9   1  13        0.34       -3.53     10.07 o
  -8   1  13       79.02       62.97     17.38 o
  -7   1  13       39.96       39.14     13.99 o
  -6   1  13       50.76       38.63     14.21 o
  -5   1  13      201.99      154.76     18.90 o
  -4   1  13       79.90       77.19     11.63 o
  -3   1  13      419.42      434.45     24.81 o
  -2   1  13       28.19       28.40      8.43 o
  -1   1  13       70.66       55.03     10.68 o
   0   1  13     1075.16      896.52     30.29 o
   1   1  13      221.00      224.17     17.91 o
   2   1  13       79.65       86.68     13.33 o
   3   1  13      137.01      166.80     45.96 o
   4   1  13      126.35      143.07     21.48 o
   5   1  13      112.72      168.95     26.83 o
   6   1  13        4.05        8.26     11.46 o
   7   1  13       23.61       19.89     13.28 o
  -9   2  13       35.29       27.28     13.85 o
  -8   2  13       27.34       38.30     15.40 o
  -7   2  13       56.58       76.60     17.41 o
  -6   2  13      127.00      121.55     26.61 o
  -5   2  13      119.63      142.76     15.25 o
  -4   2  13       33.65       22.85      8.86 o
  -3   2  13      259.59      285.50     20.76 o
  -2   2  13       60.60       41.47      9.69 o
  -1   2  13       31.23       22.09      8.51 o
   0   2  13       97.84       83.09     12.03 o
   1   2  13        0.09       -2.61      6.69 o
   2   2  13       26.97        5.12      7.45 o
   3   2  13      416.53      439.27     36.06 o
   4   2  13        1.63       -3.12     14.29 o
   5   2  13       74.72       84.95     17.88 o
   6   2  13       31.34       19.44     12.45 o
   7   2  13        7.69        4.34     11.58 o
  -9   3  13      153.60      209.38     27.82 o
  -8   3  13      219.95      273.98     30.40 o
  -7   3  13        0.07       -4.46     10.67 o
  -6   3  13      214.36      262.97     29.70 o
  -5   3  13        0.24        0.82      7.73 o
  -4   3  13       75.72       84.58     12.95 o
  -3   3  13      301.90      322.84     44.25 o
  -2   3  13      814.70      721.29     32.95 o
  -1   3  13        4.64        0.28      6.63 o
   0   3  13        5.15        4.08      7.33 o
   1   3  13       44.99       44.20     10.07 o
   2   3  13      209.24      179.29     25.27 o
   3   3  13       47.58       20.46     13.02 o
   4   3  13       31.80       25.26     13.02 o
   5   3  13       32.52       42.58     13.95 o
   6   3  13       12.48       21.04     11.49 o
   7   3  13        0.32       -9.07     11.22 o
  -8   4  13       52.37       50.15     25.51 o
  -7   4  13       33.17       57.68     16.62 o
  -6   4  13        4.38       -7.19      9.59 o
  -5   4  13      354.79      368.31     28.72 o
  -4   4  13       15.86        8.25      8.33 o
  -3   4  13      118.75      136.16     15.20 o
  -2   4  13      206.89      188.05     17.58 o
  -1   4  13       74.88       62.97     12.34 o
   0   4  13        2.65       -6.89      7.00 o
   1   4  13      103.68       89.74     12.95 o
   2   4  13      117.76      111.32     16.66 o
   3   4  13      104.97      121.36     27.49 o
   4   4  13       17.29        4.79     10.99 o
   5   4  13      137.52      131.53     36.94 o
   6   4  13       27.75        1.52     11.08 o
  -7   5  13       41.03       56.98     32.33 o
  -6   5  13        3.26        9.16     12.26 o
  -5   5  13      353.25      423.08     37.94 o
  -4   5  13       82.61       81.74     12.97 o
  -3   5  13       19.92       24.86      9.25 o
  -2   5  13        0.61       -3.15      7.23 o
  -1   5  13      588.04      662.87     33.14 o
   0   5  13     1125.80     1107.06     36.05 o
   1   5  13        5.20       -1.21      7.54 o
   2   5  13        1.27       -3.16      8.96 o
   3   5  13        9.52       -3.33     10.87 o
   4   5  13       12.93        6.51     13.05 o
   5   5  13        0.00        1.86     12.12 o
  -6   6  13        0.13        0.44     11.83 o
  -5   6  13      207.88      201.80     45.52 o
  -4   6  13      381.87      363.83     33.26 o
  -3   6  13       11.39       12.31      9.12 o
  -2   6  13       37.01       40.53     11.07 o
  -1   6  13      123.38      126.50     15.35 o
   0   6  13      171.72      206.85     32.44 o
   1   6  13       19.71       15.99     10.66 o
   2   6  13        0.22        3.18     10.15 o
   3   6  13       23.01       11.25     13.98 o
   4   6  13        6.82       24.63     13.68 o
   5   6  13      134.93      118.70     22.29 o
  -5   7  13       11.46       11.97     11.97 o
  -4   7  13       52.33       50.69     14.96 o
  -3   7  13       22.46        3.48      9.99 o
  -2   7  13       40.31       48.61     12.31 o
  -1   7  13       98.87      119.65     16.12 o
   0   7  13       88.57       95.20     14.91 o
   1   7  13      452.75      533.95     36.15 o
   2   7  13      274.02      285.51     33.71 o
   3   7  13       12.91        6.90     17.37 o
  -3   8  13        1.28        2.96     11.44 o
  -2   8  13       32.16       34.50     12.23 o
  -1   8  13        8.94       14.44     10.87 o
   0   8  13       59.20       47.34     16.76 o
   1   8  13      264.48      258.97     43.35 o
  -8   0  14       89.55       65.53     24.63 o
  -7   0  14      688.91      701.93     69.05 o
  -6   0  14       49.98       43.54     21.99 o
  -5   0  14       50.38       35.83     15.47 o
  -4   0  14      242.13      232.05     35.62 o
  -3   0  14       88.22      113.71     20.50 o
  -2   0  14      121.31      121.11     20.41 o
  -1   0  14       17.25       12.40     11.63 o
   0   0  14       96.12      104.76     25.51 o
   1   0  14      857.87      831.30     70.59 o
   2   0  14        1.40       -5.50      9.30 o
   3   0  14       40.75       43.98     21.99 o
   4   0  14      592.25      745.03     69.49 o
   5   0  14       11.80       14.51     20.67 o
   6   0  14       58.89       49.70     22.87 o
  -8   1  14        3.31       -7.26     11.01 o
  -7   1  14       73.93      100.33     21.12 o
  -6   1  14       10.11       10.44     11.81 o
  -5   1  14       85.74       55.18     13.90 o
  -4   1  14        1.09       10.59      8.29 o
  -3   1  14      743.74      744.42     34.13 o
  -2   1  14        1.44        2.22      7.45 o
  -1   1  14        4.58        2.24      7.26 o
   0   1  14      410.80      392.44     24.69 o
   1   1  14       80.73       80.91     16.06 o
   2   1  14      117.88      104.15     13.61 o
   3   1  14      134.84      154.36     23.30 o
   4   1  14       15.68       17.11     11.94 o
   5   1  14       34.75       47.55     16.71 o
   6   1  14       84.20       68.58     17.26 o
  -8   2  14      174.13      174.87     49.92 o
  -7   2  14       24.48       12.13     12.12 o
  -6   2  14       63.05       29.28     16.71 o
  -5   2  14      317.02      407.36     48.34 o
  -4   2  14      125.53      154.38     17.20 o
  -3   2  14      192.34      191.65     19.74 o
  -2   2  14       61.65       55.54     11.20 o
  -1   2  14       69.30       63.54     16.57 o
   0   2  14       35.71       45.43     10.66 o
   1   2  14      119.52      106.43     14.06 o
   2   2  14      652.53      607.87     35.86 o
   3   2  14       44.80       59.44     17.34 o
   4   2  14        0.55        5.18     12.36 o
   5   2  14       14.40       19.11     12.79 o
   6   2  14        9.93       12.03     11.97 o
  -8   3  14        8.09        2.05     12.57 o
  -7   3  14        1.88       13.23     12.39 o
  -6   3  14       24.06       21.39     12.89 o
  -5   3  14       49.20       36.24     12.59 o
  -4   3  14        0.08        0.17      8.38 o
  -3   3  14        1.68       -4.17      7.20 o
  -2   3  14      146.35      161.53     27.08 o
  -1   3  14      485.73      504.25     28.47 o
   0   3  14        4.09        2.35      7.35 o
   1   3  14       21.95       16.96      9.28 o
   2   3  14      112.24      117.20     17.45 o
   3   3  14      139.21      160.31     24.65 o
   4   3  14        6.43       -6.73     18.91 o
   5   3  14       30.89       41.31     15.52 o
  -7   4  14      371.79      393.66     37.78 o
  -6   4  14       12.76       15.81     12.71 o
  -5   4  14      217.18      244.52     50.18 o
  -4   4  14        0.88       -0.14      8.95 o
  -3   4  14       45.33       47.12     11.25 o
  -2   4  14       41.54       23.77      9.77 o
  -1   4  14      169.72      207.99     19.11 o
   0   4  14        0.00       -3.88      7.75 o
   1   4  14       49.66       32.71     10.00 o
   2   4  14      131.23      112.61     17.66 o
   3   4  14       41.26       28.72     15.20 o
   4   4  14      145.08      194.81     26.56 o
   5   4  14       50.45        0.04     12.59 o
  -6   5  14        1.69       -3.15     11.41 o
  -5   5  14       11.26        0.54     10.88 o
  -4   5  14        0.01        0.40      9.34 o
  -3   5  14       76.15       57.86     12.68 o
  -2   5  14        6.55       21.92      9.87 o
  -1   5  14        0.67        0.07      8.38 o
   0   5  14       86.23       81.95     13.92 o
   1   5  14       28.42       17.22     12.35 o
   2   5  14        8.29       -0.50     11.81 o
   3   5  14       32.80       19.45     18.47 o
   4   5  14       66.83       75.08     19.27 o
  -5   6  14        7.16       -9.08     10.91 o
  -4   6  14        1.36        2.45     11.20 o
  -3   6  14        0.03        6.42     10.07 o
  -2   6  14       69.30       74.84     20.38 o
  -1   6  14        0.20        3.11      9.41 o
   0   6  14       18.01       12.73      9.92 o
   1   6  14       11.46        4.19     11.17 o
   2   6  14       19.89       17.80     14.75 o
   3   6  14       14.15       -5.81     25.73 o
  -3   7  14       54.03       33.39     12.86 o
  -2   7  14        0.03       16.12     10.90 o
  -1   7  14       12.65        6.39     10.53 o
   0   7  14        6.82        3.04     12.96 o
   1   7  14        0.07       -0.09     12.19 o
  -7   1  15        2.96        9.90     13.68 o
  -6   1  15        5.55        8.52     13.02 o
  -5   1  15        2.53       -4.49      9.20 o
  -4   1  15       65.59       53.22     12.76 o
  -3   1  15       20.12        0.04      8.34 o
  -2   1  15      287.52      244.71     22.23 o
  -1   1  15        6.21        6.15      8.43 o
   0   1  15      100.50      111.84     22.13 o
   1   1  15       10.36       21.78      9.23 o
   2   1  15       10.63       42.65     16.62 o
   3   1  15      138.19      177.90     25.81 o
   4   1  15        8.82       11.38     12.59 o
   5   1  15      111.29      140.96     25.90 o
  -7   2  15        7.16        4.88     12.45 o
  -6   2  15      195.05      196.18     52.34 o
  -5   2  15        2.84       -2.25     15.43 o
  -4   2  15       13.45       10.08      9.40 o
  -3   2  15        1.72        1.10      8.35 o
  -2   2  15       18.68       20.75      9.38 o
  -1   2  15      123.11      132.89     20.88 o
   0   2  15       25.46       35.94     10.43 o
   1   2  15       42.06       25.25     10.14 o
   2   2  15      144.96      151.10     41.56 o
   3   2  15       34.34       21.96     15.06 o
   4   2  15       31.85       49.95     26.39 o
   5   2  15      107.49      110.09     21.88 o
  -6   3  15        2.38       -3.52     11.32 o
  -5   3  15       30.40       40.86     14.05 o
  -4   3  15       47.28       55.55     13.33 o
  -3   3  15        4.98       13.05      9.48 o
  -2   3  15       18.94       13.31      9.42 o
  -1   3  15       15.86       15.13     10.60 o
   0   3  15       33.91       17.37      9.57 o
   1   3  15        0.43       -9.72      8.76 o
   2   3  15       41.83       24.84     13.46 o
   3   3  15        0.12       -7.70     11.81 o
   4   3  15       61.41       91.52     21.55 o
  -6   4  15      193.65      211.06     29.15 o
  -5   4  15      154.88      136.30     19.88 o
  -4   4  15      216.19      221.18     21.10 o
  -3   4  15        6.21       -0.32     10.11 o
  -2   4  15       10.28       10.40      9.38 o
  -1   4  15        0.84       -5.16      8.84 o
   0   4  15       30.22       34.09     11.25 o
   1   4  15      144.19      160.68     21.20 o
   2   4  15       10.59       13.50     13.33 o
   3   4  15       44.55       32.11     15.70 o
  -5   5  15       55.80       65.16     20.10 o
  -4   5  15      190.94      193.54     24.68 o
  -3   5  15       22.40       37.89     12.15 o
  -2   5  15        1.25       12.73     10.72 o
  -1   5  15       32.10       21.87     10.66 o
   0   5  15       18.95        8.98     10.69 o
   1   5  15       83.95      123.07     18.67 o
   2   5  15      249.09      304.76     34.50 o
  -2   6  15      117.87      112.03     16.51 o
  -1   6  15        0.48       14.68     11.11 o
   0   6  15       20.59       14.16     13.81 o
  -6   0  16       38.49       71.69     27.71 o
  -5   0  16      183.06      255.09     47.06 o
  -4   0  16      281.22      330.93     60.03 o
  -3   0  16      153.11      202.97     57.39 o
  -2   0  16       59.24       25.86     31.23 o
  -1   0  16       27.51        5.09     16.71 o
   0   0  16       50.22       35.60     15.70 o
   1   0  16       69.50       50.58     23.31 o
   2   0  16       15.62        7.48     18.03 o
   3   0  16      154.19      153.05     36.50 o
  -6   1  16      239.13      250.96     32.85 o
  -5   1  16       28.86       26.27     22.87 o
  -4   1  16       10.86       22.36     10.76 o
  -3   1  16       16.92        0.56      9.36 o
  -2   1  16        3.88       -4.71      8.64 o
  -1   1  16        4.55       17.95      9.80 o
   0   1  16       94.85      115.90     16.11 o
   1   1  16       11.97       12.59     12.88 o
   2   1  16        9.90        9.81     13.40 o
   3   1  16        3.46       19.13     14.14 o
  -5   2  16        0.90        1.63     13.36 o
  -4   2  16       10.94        4.59      9.56 o
  -3   2  16       28.21        9.47     10.05 o
  -2   2  16        1.54        9.65     10.04 o
  -1   2  16       19.12       22.22     10.32 o
   0   2  16        2.42       -9.20      8.72 o
   1   2  16       40.72       42.87     13.67 o
   2   2  16      120.66      135.55     24.34 o
   3   2  16        7.46        7.53     13.74 o
  -4   3  16      162.53      173.41     19.56 o
  -3   3  16      178.08      172.24     19.08 o
  -2   3  16       81.61       55.93     13.34 o
  -1   3  16       17.26       18.90     10.55 o
   0   3  16        4.83       16.02     10.16 o
   1   3  16       41.30       25.50     13.28 o
   2   3  16        0.30       16.78     14.05 o
  -3   4  16       73.85       99.25     18.66 o
  -2   4  16       12.12       10.55     11.21 o
  -1   4  16        0.84       -9.88      9.37 o
   0   4  16        0.59       -6.57     11.32 o
   1   4  16       58.12       44.86     17.84 o
  -3   1  17       16.61        6.14     10.93 o
  -2   1  17        2.91        3.13     10.69 o
  -1   1  17       35.35       31.15     12.57 o
   0   1  17        1.48        3.20     10.58 o
  -1   2  17       15.52        2.16     13.34 o
 
